# Supplementary material for: Loss, mutation and deregulation of L3MBTL4 in breast cancers
Source: Mol Cancer. 2010 Aug 10;9:213. doi: 10.1186/1476-4598-9-213 (PMC2933619; doi:10.1186/1476-4598-9-213)
Supplement: Additional file 1 — Supplementary Tables S1-S8. Table S1. Clinical and histological features of 307 breast tumor cases. Table S2. Primers used for L3MBTL4 sequence determination. Table S3. Association of genes with copy number alterations and L3MBTL4 genomic loss. Table S4A. The 77 tumors with L3MBTL4 loss and mutation. Table S4B. Correlations between clinical features of 305 BC and the loss of whole chromosome 18p. Table S5. Correlations between clinical features of 229 BC and L3MBTL4 gene expression. Table S6 - Other potential 18p TSG candidates. Table S7. Correlations between clinical features of 260 BC and EPB41L3 gene expression. Table S8. Correlations between clinical features of 260 BC and down regulated ZFP161 gene expression. [file 1476-4598-9-213-S1.XLS]

## Sheet: Table S1
Table S1- Clinical and histological features of 307 studied breast tumor cases.
	Characteristics (N)		307 BC
	Age (300)
		≤50	143 (48%)
		>50	157 (52%)
	Clinical form (301)
		IBC	51 (17%)
		NIBC	250 (83%)
	Pathological tumor size (240)
		pT1	53 (21%)
		pT2	123 (44%)
		pT3	64 (35%)
	Pathological axillary lymph node status (266)
		Negative	116 (31%)
		Positive	122 (69%)
	Histological type (255)
		Ductal	200 (78%)
		Lobular	20 (8%)
		Medularry	14 (5%)
		Mixt	11 (4%)
		Tubular	4 (1%)
		Other	6 (4%)
	SBR Grade (267)
		1	41 (15%)
		2	88 (33%)
		3	138 (52%)
	ERBB2 HercepTest IHC Status (226)
		Negative	193 (85%)
		Positive	33 (15%)
	ER IHC Status (275)
		Negative	103 (37%)
		Positive	172 (63%)
	PR IHC Status (264)
		Negative	122 (46%)
		Positive	142 (54%)
	P53 IHC Status (192)
		Negative	117 (61%)
		Positive	75 (39%)
	Ki67 IHC Status (217)
		Negative	65 (30%)
		Positive	152 (70%)
	Molecular subtype* (264)
		Basal	80 (30%)
		ERBB2	31 (12%)
		Luminal A	70 (27%)
		Luminal B	56 (21%)
		Normal-like	27 (10%)
	IBC, inflammatory breast cancer: NIBC, non-IBC
	* as previously defined [23]

## Sheet: Table S2
Table S2. Primers used in L3MBTL4 sequence analysis.
Primers	Sequence 5'- 3'
L3MBTL4_3F	acaaaaaccactgccaaggag
L3MBTL4_3R	ccatggtgcattttggtagcga
L3MBTL4_4F	gcctcagtgacgaggatcttcata
L3MBTL4_4R	tcagtctgggaaaagctcacac
L3MBTL4_5F	aggaagagctgaatatggagtggt
L3MBTL4_5R	ctccagcccactctgaaacactaa
L3MBTL4_6F	atctccccattccctcaacttc
L3MBTL4_6R	gtttcacccatcgctgacta
L3MBTL4_7F	ccctcagattcctagattgggt
L3MBTL4_7R	caagtttcctcaccttgctg
L3MBTL4_8F	tgtgggtgctaaggacgttgaa
L3MBTL4_8R	tgcccacaagaaactgacga
L3MBTL4_9F	gtgctgacacctgtagactttgct
L3MBTL4_9R	tcagatgaggcttcactgggtaac
L3MBTL4_10F	ctcccgaaatgctgggattaca
L3MBTL4_10R	aatgaggactgccactcaca
L3MBTL4_11F	atgcctttgccttctcagaggt
L3MBTL4_11R	ctgccaaatgtaggcatgactc
L3MBTL4_12F	gggcaacaagagtgaaactccatc
L3MBTL4_12R	gccagggtcaatcttcaaggtcaa
L3MBTL4_13F	gttggctggattagaaggct
L3MBTL4_13R	gctggaaatcaggccaagta
L3MBTL4_14F	acatcgtaagtcacctgtaagtgg
L3MBTL4_14R	gtgggtctgggaaatgcctcataa
L3MBTL4_15F	gttgaccagtgtctgtggttct
L3MBTL4_15R	tttatcagcccagcgaacct
L3MBTL4_16F	acttacctaccatcccatcacc
L3MBTL4_16R	ggctctttctaccattccctgttg
L3MBTL4_17F	tccgtgggattggttgtagtgtca
L3MBTL4_17R	actctcagaccacggtggaat
L3MBTL4_18F	ggggtgatgctgtacgatcagaag
L3MBTL4_18R	gcgctgtcccagacatcaaagaat
L3MBTL4_19F	ggggctggtctaatttctgagttg
L3MBTL4_19R	gctggatctcctttgtcttgct
L3MBTL4_20F	agtaaacaggcttccgtggcaa
L3MBTL4_20R	atgggcctaagcctctgagtcatt

## Sheet: Table S3
Table S3. Association of genes with a copy number alterations and L3MBTL4 genomic loss.
Name	ChrName	Start	Stop	Region_Chr	Region_Length	Genes	Gain.hr	Gain.pv	Gain.f.DEL	Gain.f.NO.DEL	Amp.hr	Amp.pv	Amp.f.DEL	Amp.f.NO.DEL	Loss.hr	Loss.pv	Loss.f.DEL	Loss.f.NO.DEL
1p#1_6	1	1	6	604268-797005	192738	AK026901, AK125248	0.198052	0.126665	0.012987	0.0625	0	1	0	0	1.5883	0.100862	0.454545	0.34375
1p#7_9	1	7	9	807922-834517	26596	BC042880, AK091100	0.171677	0.0817446	0.012987	0.0714286	0	1	0	0	1.65275	0.0742938	0.454545	0.334821
1p#10_10	1	10	10	842413-842458	46		0.13474	0.019856	0.012987	0.0892857	0	1	0	0	1.66636	0.0718587	0.441558	0.321429
1p#11_11	1	11	11	850905-850949	45	BC047940	0.13474	0.019856	0.012987	0.0892857	0	1	0	0	1.60024	0.0981447	0.441558	0.330357
1p#12_12	1	12	12	873964-874023	60		0.13474	0.019856	0.012987	0.0892857	0	1	0	0	1.43958	0.213149	0.415584	0.330357
1p#13_13	1	13	13	886543-886598	56		0.245633	0.0501557	0.025974	0.0982143	0	1	0	0	1.49921	0.164565	0.415584	0.321429
1p#14_14	1	14	14	892726-892785	60	BC025320	0.233809	0.0330905	0.025974	0.102679	0	1	0	0	1.53021	0.126825	0.415584	0.316964
1p#15_17	1	15	17	897646-907465	9820	SAMD11	0.212997	0.0209772	0.025974	0.111607	0	1	0	0	1.5949	0.0941075	0.415584	0.308036
1p#18_18	1	18	18	912799-912843	45	SAMD11	0.212997	0.0209772	0.025974	0.111607	0	1	0	0	1.62868	0.0919475	0.415584	0.303571
1p#19_19	1	19	19	915971-916015	45	SAMD11	0.212997	0.0209772	0.025974	0.111607	0	1	0	0	1.62868	0.0919475	0.415584	0.303571
1p#20_20	1	20	20	919074-919130	57	SAMD11	0.212997	0.0209772	0.025974	0.111607	0	1	0	0	1.54377	0.122894	0.402597	0.303571
1p#21_30	1	21	30	925445-976539	51095	NOC2L, KLHL17, PLEKHN1, BX648399	0.212997	0.0209772	0.025974	0.111607	0	1	0	0	1.46247	0.204275	0.38961	0.303571
1p#31_43	1	31	43	980650-1089993	109344	BX648399, AGRN, C1orf159	0.26303	0.0199726	0.038961	0.133929	0	1	0	0	1.49369	0.158465	0.38961	0.299107
1p#44_63	1	44	63	1105046-1201388	96343	BC028014, AK128833, TTLL10, BC027945, SDF4	0.253253	0.0200899	0.038961	0.138393	0	1	0	0	1.49369	0.158465	0.38961	0.299107
1p#64_82	1	64	82	1206074-1295513	89440	SDF4, B3GALT6, UBE2J2, SCNN1D, CENTB5, BC051194, PUSL1, CPSF3L	0.253253	0.0200899	0.038961	0.138393	0	1	0	0	1.46247	0.204275	0.38961	0.303571
1p#83_83	1	83	83	1299091-1299136	46	CPSF3L	0.273481	0.0305139	0.038961	0.129464	0	1	0	0	1.48066	0.163028	0.402597	0.3125
1p#84_88	1	84	88	1306218-1447147	140930	DVL1, MXRA8, BC094869	0.284677	0.0307787	0.038961	0.125	0	1	0	0	1.40269	0.261753	0.38961	0.3125
1p#89_90	1	89	90	1530951-1536363	5413	AF343078, ATAD3A	0.284677	0.0307787	0.038961	0.125	0	1	0	0	1.37394	0.26449	0.38961	0.316964
1p#91_91	1	91	91	1543406-1543450	45	ATAD3A	0.323638	0.0688015	0.038961	0.111607	0	1	0	0	1.37394	0.26449	0.38961	0.316964
1p#92_92	1	92	92	1549737-1549781	45	ATAD3A	0.323638	0.0688015	0.038961	0.111607	0	1	0	0	1.37394	0.26449	0.38961	0.316964
1p#93_93	1	93	93	1562461-1562520	60	SSU72	0.373207	0.149264	0.038961	0.0982143	0	1	0	0	1.45044	0.208912	0.402597	0.316964
1p#94_98	1	94	98	1569761-1595942	26182	SSU72, AF161351	0.373207	0.149264	0.038961	0.0982143	0	1	0	0	1.42093	0.211656	0.402597	0.321429
1p#99_99	1	99	99	1686141-1686200	60	CDC2L2	0.373207	0.149264	0.038961	0.0982143	0	1	0	0	1.34611	0.328616	0.38961	0.321429
1p#100_100	1	100	100	1738295-1738354	60	NADK	0.34762	0.174652	0.025974	0.0714286	0	1	0	0	1.57795	0.103327	0.467532	0.357143
1p#101_102	1	101	102	1741058-1748915	7858	NADK, AK096614	0.34762	0.174652	0.025974	0.0714286	0	1	0	0	1.64065	0.0765199	0.467532	0.348214
1p#103_103	1	103	103	1755813-1755872	60	GNB1	0.400977	0.375439	0.025974	0.0625	0	1	0	0	1.60891	0.0786656	0.467532	0.352679
1p#104_104	1	104	104	1761959-1762018	60	GNB1	0.400977	0.375439	0.025974	0.0625	0	1	0	0	1.57795	0.103327	0.467532	0.357143
1p#105_109	1	105	109	1768182-1812480	44299	GNB1	0.400977	0.375439	0.025974	0.0625	0	1	0	0.00446429	1.55739	0.103257	0.454545	0.348214
1p#110_112	1	110	112	1818951-1839343	20393	GNB1	0.400977	0.375439	0.025974	0.0625	0	1	0	0.00446429	1.49787	0.136807	0.454545	0.357143
1p#113_114	1	113	114	1844929-1852746	7818	GNB1	0.400977	0.375439	0.025974	0.0625	0	1	0	0.00446429	1.52725	0.134108	0.454545	0.352679
1p#115_115	1	115	115	1858581-1858640	60		0.372523	0.255145	0.025974	0.0669643	0	1	0	0.00446429	1.52725	0.134108	0.454545	0.352679
1p#116_116	1	116	116	1865745-1865789	45		0.183987	0.0802251	0.012987	0.0669643	0	1	0	0.00446429	1.52725	0.134108	0.454545	0.352679
1p#117_117	1	117	117	1869822-1869881	60		0.183987	0.0802251	0.012987	0.0669643	0	1	0	0.00446429	1.49787	0.136807	0.454545	0.357143
1p#118_123	1	118	123	1875511-1899361	23851	TMEM52, LOC339457	0.171677	0.0817446	0.012987	0.0714286	0	1	0	0.00446429	1.52725	0.134108	0.454545	0.352679
1p#124_124	1	124	124	1904291-1904350	60		0.183987	0.0802251	0.012987	0.0669643	0	1	0	0.00446429	1.49787	0.136807	0.454545	0.357143
1p#125_125	1	125	125	1910945-1911004	60		0.183987	0.0802251	0.012987	0.0669643	0	1	0	0.00446429	1.57795	0.103327	0.467532	0.357143
1p#126_127	1	126	127	1919108-1930398	11291	AB051538	0.183987	0.0802251	0.012987	0.0669643	0	1	0	0.00446429	1.56891	0.105542	0.480519	0.370536
1p#128_129	1	128	129	1939138-1948810	9673	AB051538	0.183987	0.0802251	0.012987	0.0669643	0	1	0	0.00446429	1.48955	0.139547	0.467532	0.370536
1p#130_130	1	130	130	1954396-1954455	60	AK127388	0.183987	0.0802251	0.012987	0.0669643	0	1	0	0.00446429	1.46148	0.177562	0.467532	0.375
1p#131_132	1	131	132	1963029-1978340	15312	AK127388, AK054708	0.183987	0.0802251	0.012987	0.0669643	0	1	0	0.00446429	1.43407	0.180634	0.467532	0.379464
1p#133_146	1	133	146	1986269-2102700	116432	GABRD, PRKCZ	0.183987	0.0802251	0.012987	0.0669643	0	1	0	0.00446429	1.40729	0.226368	0.467532	0.383929
1p#147_148	1	147	148	2112471-2119737	7267	PRKCZ	0.183987	0.0802251	0.012987	0.0669643	0	1	0	0.00446429	1.40729	0.226368	0.467532	0.383929
1p#149_149	1	149	149	2125509-2125568	60	PRKCZ	0.171677	0.0817446	0.012987	0.0714286	0	1	0	0.00446429	1.40729	0.226368	0.467532	0.383929
1p#150_158	1	150	158	2133998-2187782	53785	PRKCZ, C1orf86, AK127994, AK126870	0.171677	0.0817446	0.012987	0.0714286	0	1	0	0.00446429	1.38113	0.229659	0.467532	0.388393
1p#159_159	1	159	159	2194298-2194357	60	SKI	0.171677	0.0817446	0.012987	0.0714286	0	1	0	0.00446429	1.45472	0.179996	0.480519	0.388393
1p#160_167	1	160	167	2206409-2270753	64345	SKI	0.183987	0.0802251	0.012987	0.0669643	0	1	0	0.00446429	1.45472	0.179996	0.480519	0.388393
1p#168_175	1	168	175	2285814-2342963	57150	MORN1	0.372523	0.255145	0.025974	0.0669643	0	1	0	0.00446429	1.45472	0.179996	0.480519	0.388393
1p#176_176	1	176	176	2349176-2349235	60	MORN1	0.372523	0.255145	0.025974	0.0669643	0	1	0	0.00446429	1.42778	0.183174	0.480519	0.392857
1p#177_177	1	177	177	2353557-2353616	60	MORN1	0.372523	0.255145	0.025974	0.0669643	0	1	0	0.00446429	1.45472	0.179996	0.480519	0.388393
1p#178_182	1	178	182	2357714-2384415	26702	RER1, PEX10	0.372523	0.255145	0.025974	0.0669643	0	1	0	0.00446429	1.48227	0.142001	0.480519	0.383929
1p#183_187	1	183	187	2389750-2419679	29930	AK122591	0.183987	0.0802251	0.012987	0.0669643	0	1	0	0.00446429	1.48227	0.142001	0.480519	0.383929
1p#188_196	1	188	196	2426558-2477643	51086	AK122591, PLCH2, PANK4	0.183987	0.0802251	0.012987	0.0669643	0	1	0	0.00446429	1.48227	0.142001	0.480519	0.383929
1p#197_201	1	197	201	2481927-2509405	27479	PANK4	0.198052	0.126665	0.012987	0.0625	0	1	0	0.00446429	1.48227	0.142001	0.480519	0.383929
1p#202_209	1	202	209	2517795-2553612	35818	AL359943, TNFRSF14, AK128532, C1orf93	0.198052	0.126665	0.012987	0.0625	0	1	0	0.00446429	1.45472	0.179996	0.480519	0.388393
1p#210_214	1	210	214	2562342-2599994	37653	MMEL1, AK096384	0.198052	0.126665	0.012987	0.0625	0	1	0	0.00446429	1.42778	0.183174	0.480519	0.392857
1p#215_217	1	215	217	2614922-2665574	50653		0.198052	0.126665	0.012987	0.0625	0	1	0	0.00446429	1.5037	0.141189	0.493506	0.392857
1p#218_218	1	218	218	2717889-2717941	53		0.198052	0.126665	0.012987	0.0625	0	1	0	0.00446429	1.42778	0.183174	0.480519	0.392857
1p#219_222	1	219	222	2727853-2751761	23909		0.198052	0.126665	0.012987	0.0625	0	1	0	0.00446429	1.48227	0.142001	0.480519	0.383929
1p#223_224	1	223	224	2769325-2784541	15217		0.198052	0.126665	0.012987	0.0625	0	1	0	0.00446429	1.45472	0.179996	0.480519	0.388393
1p#225_236	1	225	236	2794865-2950866	156002		0.198052	0.126665	0.012987	0.0625	0	1	0	0.00446429	1.38113	0.229659	0.467532	0.388393
1p#237_240	1	237	240	2955843-2971126	15284		0.198052	0.126665	0.012987	0.0625	0	1	0	0.00446429	1.35556	0.283589	0.467532	0.392857
1p#241_241	1	241	241	2975474-2975533	60		0.198052	0.126665	0.012987	0.0625	0	1	0	0.00446429	1.38113	0.229659	0.467532	0.388393
1p#242_242	1	242	242	2980340-2980399	60		0.198052	0.126665	0.012987	0.0625	0	1	0	0.00446429	1.43407	0.180634	0.467532	0.379464
1p#243_244	1	243	244	2994125-2999635	5511	AL713743	0.183987	0.0802251	0.012987	0.0669643	0	1	0	0.00446429	1.43407	0.180634	0.467532	0.379464
1p#245_246	1	245	246	3013052-3019932	6881	PRDM16	0.183987	0.0802251	0.012987	0.0669643	0	1	0	0.00446429	1.46148	0.177562	0.467532	0.375
1p#247_252	1	247	252	3029282-3068110	38829	PRDM16	0.183987	0.0802251	0.012987	0.0669643	0	1	0	0.00446429	1.51047	0.139113	0.480519	0.379464
1p#253_255	1	253	255	3079922-3093666	13745	PRDM16	0.183987	0.0802251	0.012987	0.0669643	0	1	0	0.00446429	1.48227	0.142001	0.480519	0.383929
1p#256_261	1	256	261	3103992-3144135	40144	PRDM16	0.183987	0.0802251	0.012987	0.0669643	0	1	0	0.00446429	1.48227	0.142001	0.480519	0.383929
1p#262_262	1	262	262	3149648-3149707	60	PRDM16	0.183987	0.0802251	0.012987	0.0669643	0	1	0	0.00446429	1.43407	0.180634	0.467532	0.379464
1p#263_263	1	263	263	3157982-3158041	60	PRDM16	0.183987	0.0802251	0.012987	0.0669643	0	1	0	0.00446429	1.44125	0.177777	0.454545	0.366071
1p#264_267	1	264	267	3166706-3190801	24096	PRDM16	0.372523	0.255145	0.025974	0.0669643	0	1	0	0.00446429	1.44125	0.177777	0.454545	0.366071
1p#268_277	1	268	277	3201019-3285947	84929	PRDM16	0.372523	0.255145	0.025974	0.0669643	0	1	0	0.00446429	1.44125	0.177777	0.454545	0.366071
1p#278_280	1	278	280	3293777-3307497	13721	PRDM16	0.34762	0.174652	0.025974	0.0714286	0	1	0	0.00446429	1.44125	0.177777	0.454545	0.366071
1p#281_282	1	281	282	3317166-3332103	14938	PRDM16	0.34762	0.174652	0.025974	0.0714286	0	1	0	0.00446429	1.5183	0.136754	0.467532	0.366071
1p#283_290	1	283	290	3338056-3394896	56841	PRDM16, CR609468	0.34762	0.174652	0.025974	0.0714286	0	1	0	0.00446429	1.5883	0.100862	0.454545	0.34375
1p#291_292	1	291	292	3399732-3406143	6412	CR609468, ARHGEF16	0.34762	0.174652	0.025974	0.0714286	0	1	0	0.00446429	1.62003	0.0763697	0.454545	0.339286
1p#293_293	1	293	293	3413337-3413395	59	ARHGEF16	0.258581	0.0783651	0.025974	0.09375	0	1	0	0.00446429	1.81252	0.0284931	0.467532	0.325893
1p#294_297	1	294	297	3420807-3452918	32112	MEGF6	0.245633	0.0501557	0.025974	0.0982143	0	1	0	0.00892857	1.63286	0.073866	0.441558	0.325893
1p#298_298	1	298	298	3467944-3468003	60	MEGF6	0.245633	0.0501557	0.025974	0.0982143	0	1	0	0.00892857	1.66636	0.0718587	0.441558	0.321429
1p#299_299	1	299	299	3480669-3480713	45	MEGF6	0.22297	0.0325432	0.025974	0.107143	0	0.572628	0	0.0133929	1.66636	0.0718587	0.441558	0.321429
1p#300_301	1	300	301	3488169-3496116	7948	MEGF6	0.22297	0.0325432	0.025974	0.107143	0	0.572628	0	0.0133929	1.60024	0.0981447	0.441558	0.330357
1p#302_303	1	302	303	3501511-3509612	8102	MEGF6	0.22297	0.0325432	0.025974	0.107143	0	0.572628	0	0.0133929	1.63286	0.073866	0.441558	0.325893
1p#304_306	1	304	306	3521345-3541821	20477	MEGF6	0.22297	0.0325432	0.025974	0.107143	0	0.572628	0	0.0133929	1.5491	0.127933	0.428571	0.325893
1p#307_307	1	307	307	3554149-3554208	60		0.115463	0.0124974	0.012987	0.102679	0	1	0	0.00892857	1.48066	0.163028	0.402597	0.3125
1p#308_308	1	308	308	3558800-3558855	56		0.115463	0.0124974	0.012987	0.102679	0	1	0	0.00892857	1.51176	0.160459	0.402597	0.308036
1p#309_309	1	309	309	3563712-3563759	48		0.127703	0.0198788	0.012987	0.09375	0	1	0	0.00892857	1.51176	0.160459	0.402597	0.308036
1p#310_322	1	310	322	3568451-3671223	102773	FAM79A, WDR8, TP73	0.171677	0.0817446	0.012987	0.0714286	0	1	0	0.00446429	1.37394	0.26449	0.38961	0.316964
1p#323_323	1	323	323	3676833-3676892	60	BC044603	0.183987	0.0802251	0.012987	0.0669643	0	1	0	0.00446429	1.37394	0.26449	0.38961	0.316964
1p#324_325	1	324	325	3683208-3689322	6115	KIAA0495	0.198052	0.126665	0.012987	0.0625	0	1	0	0.00446429	1.43214	0.206915	0.38961	0.308036
1p#326_326	1	326	326	3694174-3694233	60	CCDC27	0.21428	0.12686	0.012987	0.0580357	0	1	0	0.00446429	1.43214	0.206915	0.38961	0.308036
1p#327_327	1	327	327	3699297-3699356	60	CCDC27	0.21428	0.12686	0.012987	0.0580357	0	1	0	0.00446429	1.46247	0.204275	0.38961	0.303571
1p#328_329	1	328	329	3711097-3716255	5159	CCDC27	0.21428	0.12686	0.012987	0.0580357	0	1	0	0.00446429	1.52586	0.15599	0.38961	0.294643
1p#330_334	1	330	334	3720216-3750114	29899	LRRC47	0.255574	0.308038	0.012987	0.0491071	0	1	0	0.00446429	1.57673	0.12055	0.402597	0.299107
1p#335_335	1	335	335	3752850-3752909	60	KIAA0562	0.255574	0.308038	0.012987	0.0491071	0	1	0	0.00446429	1.49369	0.158465	0.38961	0.299107
1p#336_336	1	336	336	3762580-3762639	60	KIAA0562	0.282406	0.300268	0.012987	0.0446429	0	1	0	0.00446429	1.47594	0.199222	0.376623	0.290179
1p#337_341	1	337	341	3769452-3792153	22702	KIAA0562	0.282406	0.300268	0.012987	0.0446429	0	1	0	0.00446429	1.59538	0.109221	0.363636	0.263393
1p#342_342	1	342	342	3798798-3798856	59	DFFB	0.282406	0.300268	0.012987	0.0446429	0	1	0	0.00446429	1.55952	0.113258	0.363636	0.267857
1p#343_343	1	343	343	3810936-3810993	58	DFFB	0.315193	0.461444	0.012987	0.0401786	0	1	0	0.00446429	1.55952	0.113258	0.363636	0.267857
1p#344_345	1	344	345	3819558-3823263	3706	DFFB	0.356163	0.456119	0.012987	0.0357143	0	1	0	0.00446429	1.55952	0.113258	0.363636	0.267857
1p#346_347	1	346	347	3828805-3833109	4305	C1orf174	0.356163	0.456119	0.012987	0.0357143	0	1	0	0.00446429	1.64857	0.082679	0.376623	0.267857
1p#348_348	1	348	348	3842230-3842289	60		0.356163	0.456119	0.012987	0.0357143	0	1	0	0.00446429	1.78148	0.0428894	0.38961	0.263393
1p#349_349	1	349	349	3914626-3914685	60	AK124708	0.356163	0.456119	0.012987	0.0357143	0	1	0	0.00446429	1.74133	0.0600754	0.38961	0.267857
1p#350_351	1	350	351	3927969-3938960	10992		0.408879	0.68462	0.012987	0.03125	0	1	0	0.00446429	1.74133	0.0600754	0.38961	0.267857
1p#352_371	1	352	371	3950521-4204801	254281		0	0.197033	0	0.03125	0	1	0	0.00446429	1.74133	0.0600754	0.38961	0.267857
1p#372_404	1	372	404	4227281-4669900	442620	AK093498, AJAP1	0	0.343703	0	0.0267857	0	1	0	0.00892857	1.74133	0.0600754	0.38961	0.267857
1p#405_405	1	405	405	4681155-4681214	60	AJAP1	0	0.343703	0	0.0267857	0	1	0	0.00892857	1.8381	0.0311634	0.402597	0.267857
1p#406_411	1	406	411	4689479-4738922	49444	AJAP1	0	0.343703	0	0.0267857	0	1	0	0.00892857	1.74133	0.0600754	0.38961	0.267857
1p#412_414	1	412	414	4753696-4762180	8485	AJAP1, CR936609	0	0.343703	0	0.0267857	0	1	0	0.00892857	1.64857	0.082679	0.376623	0.267857
1p#415_415	1	415	415	4769752-4769811	60		0	0.343703	0	0.0267857	0	1	0	0.00892857	1.68658	0.080738	0.376623	0.263393
1p#416_430	1	416	430	4786699-5004693	217995		0	0.343703	0	0.0267857	0	1	0	0.00892857	1.78148	0.0428894	0.38961	0.263393
1p#431_434	1	431	434	5040777-5163358	122582		0	0.343703	0	0.0267857	0	1	0	0.00892857	1.74133	0.0600754	0.38961	0.267857
1p#435_446	1	435	446	5210017-5577801	367785	AK125078	0	0.343703	0	0.0267857	0	1	0	0.00892857	1.79711	0.0441333	0.402597	0.272321
1p#447_450	1	447	450	5589245-5644605	55361	AK125078	0	0.343703	0	0.0267857	0	1	0	0.00892857	1.71901	0.0633204	0.402597	0.28125
1p#451_453	1	451	453	5676854-5735254	58401	BC039532	0	0.343703	0	0.0267857	0	1	0	0.00892857	1.75743	0.0456643	0.402597	0.276786
1p#454_465	1	454	465	5765855-5921883	156029	NPHP4	0	0.343703	0	0.0267857	0	1	0	0.00892857	1.66491	0.084729	0.38961	0.276786
1p#466_469	1	466	469	5929828-5952529	22702	NPHP4	0	0.343703	0	0.0267857	0	1	0	0.00892857	1.62851	0.086741	0.38961	0.28125
1p#470_472	1	470	472	5964152-5983997	19846	NPHP4	0	0.197033	0	0.03125	0	1	0	0.00892857	1.62851	0.086741	0.38961	0.28125
1p#473_475	1	473	475	5996910-6018769	21860		0	0.197033	0	0.03125	0	1	0	0.00892857	1.66491	0.084729	0.38961	0.276786
1p#476_486	1	476	486	6027879-6116124	88246	KCNAB2, CHD5	0	0.197033	0	0.03125	0	1	0	0.00892857	1.70249	0.0618217	0.38961	0.272321
1p#487_503	1	487	503	6123942-6216828	92887	CHD5, RPL22, FLJ46380, C1orf188, ICMT	0	0.210136	0	0.0357143	0	1	0	0.00446429	1.70249	0.0618217	0.38961	0.272321
1p#504_510	1	504	510	6226191-6260555	34365	ICMT, C1orf211, CR627473, GPR153, ACOT7	0	0.210136	0	0.0357143	0	1	0	0.00446429	1.66491	0.084729	0.38961	0.276786
1p#511_511	1	511	511	6265609-6265668	60	ACOT7	0	0.210136	0	0.0357143	0	1	0	0.00446429	1.66491	0.084729	0.38961	0.276786
1p#512_517	1	512	517	6275759-6318649	42891	ACOT7	0	0.210136	0	0.0357143	0	1	0	0.00446429	1.70249	0.0618217	0.38961	0.272321
1p#518_521	1	518	521	6330311-6354467	24157	ACOT7	0	0.210136	0	0.0357143	0	1	0	0.00446429	1.74133	0.0600754	0.38961	0.267857
1p#522_527	1	522	527	6371916-6412325	40410	ACOT7, HES2	0	0.210136	0	0.0357143	0	1	0	0.00446429	1.78148	0.0428894	0.38961	0.263393
1p#528_536	1	528	536	6421713-6471762	50050	ESPN, TNFRSF25, PLEKHG5	0	0.210136	0	0.0357143	0	1	0	0.00446429	1.82301	0.0414123	0.38961	0.258929
1p#537_538	1	537	538	6478420-6488949	10530	PLEKHG5	0	0.210136	0	0.0357143	0	1	0	0.00446429	1.7259	0.0583258	0.376623	0.258929
1p#539_539	1	539	539	6500808-6500866	59	PLEKHG5	0	0.210136	0	0.0357143	0	1	0	0.00446429	1.76659	0.0566405	0.376623	0.254464
1p#540_544	1	540	544	6510013-6544753	34741	PLEKHG5, NOL9	0	0.210136	0	0.0357143	0	1	0	0.00446429	1.80873	0.0399864	0.376623	0.25
1p#545_547	1	545	547	6549216-6566937	17722	TAS1R1	0	0.210136	0	0.0357143	0	1	0	0.00446429	1.8524	0.038562	0.376623	0.245536
1p#548_548	1	548	548	6572226-6572284	59	TAS1R1	0	0.210136	0	0.0357143	0	1	0	0.00446429	1.89768	0.026592	0.376623	0.241071
1p#549_551	1	549	551	6579079-6589733	10655	HKR3, KLHL21	0	0.210136	0	0.0357143	0	1	0	0.00446429	1.94466	0.0254218	0.376623	0.236607
1p#552_552	1	552	552	6594711-6594764	54	KLHL21	0	0.210136	0	0.0357143	0	1	0	0.00446429	1.89768	0.026592	0.376623	0.241071
1p#553_557	1	553	557	6598514-6618352	19839	PHF13, AY069975	0	0.210136	0	0.0357143	0	1	0	0.00446429	1.8524	0.038562	0.376623	0.245536
1p#558_559	1	558	559	6624070-6628516	4447	THAP3	0	0.210136	0	0.0357143	0	1	0	0.00446429	1.80873	0.0399864	0.376623	0.25
1p#560_562	1	560	562	6628657-6634030	5374	THAP3, DNAJC11	0	0.197033	0	0.03125	0	1	0	0.00446429	1.9105	0.0276997	0.38961	0.25
1p#563_563	1	563	563	6641032-6641091	60	DNAJC11	0	0.210136	0	0.0357143	0	1	0	0.00446429	1.9105	0.0276997	0.38961	0.25
1p#564_565	1	564	565	6648215-6655031	6817	DNAJC11	0	0.210136	0	0.0357143	0	1	0	0.00446429	1.8524	0.038562	0.376623	0.245536
1p#566_567	1	566	567	6661396-6668533	7138	DNAJC11	0	0.210136	0	0.0357143	0	1	0	0.00446429	1.80873	0.0399864	0.376623	0.25
1p#568_574	1	568	574	6675115-6757528	82414	DNAJC11	0	0.197033	0	0.03125	0	1	0	0.00446429	1.8524	0.038562	0.376623	0.245536
1p#575_577	1	575	577	6766728-6787675	20948	CAMTA1	0	0.197033	0	0.03125	0	1	0	0.00446429	1.89768	0.026592	0.376623	0.241071
1p#578_578	1	578	578	6797911-6797970	60	CAMTA1	0	0.197033	0	0.03125	0	1	0	0.00446429	1.94466	0.0254218	0.376623	0.236607
1p#579_583	1	579	583	6804217-6840042	35826	CAMTA1	0	0.197033	0	0.03125	0	1	0	0.00446429	1.99344	0.0171214	0.376623	0.232143
1p#584_593	1	584	593	6855700-6924822	69123	CAMTA1	0	0.197033	0	0.03125	0	1	0	0.00446429	1.88584	0.0355955	0.363636	0.232143
1p#594_597	1	594	597	6933644-6969341	35698	CAMTA1	0	0.343703	0	0.0267857	0	1	0	0.00446429	1.83969	0.0369687	0.363636	0.236607
1p#598_600	1	598	600	6980121-7003004	22884	CAMTA1	0	0.343703	0	0.0267857	0	1	0	0.00446429	1.94466	0.0254218	0.376623	0.236607
1p#601_602	1	601	602	7012568-7018953	6386	CAMTA1	0	0.343703	0	0.0267857	0	1	0	0.00446429	1.94466	0.0254218	0.376623	0.236607
1p#603_603	1	603	603	7035933-7035992	60	CAMTA1	0	0.343703	0	0.0267857	0	1	0	0.00446429	1.94466	0.0254218	0.376623	0.236607
1p#604_618	1	604	618	7053534-7191147	137614	CAMTA1	0	0.333587	0	0.0223214	0	1	0	0.00446429	1.94466	0.0254218	0.376623	0.236607
1p#619_638	1	619	638	7202260-7404129	201870	CAMTA1	0	0.333587	0	0.0223214	0	1	0	0.00446429	1.83969	0.0369687	0.363636	0.236607
1p#639_640	1	639	640	7417913-7425402	7490	CAMTA1	0	0.343703	0	0.0267857	0	1	0	0.00446429	1.83969	0.0369687	0.363636	0.236607
1p#641_646	1	641	646	7431012-7471749	40738	CAMTA1	0	0.197033	0	0.03125	0	1	0	0.00446429	1.83969	0.0369687	0.363636	0.236607
1p#647_670	1	647	670	7490042-7688795	198754	CAMTA1	0	0.197033	0	0.03125	0	1	0	0.00446429	1.88584	0.0355955	0.363636	0.232143
1p#671_672	1	671	672	7696087-7703154	7068	CAMTA1	0	0.333587	0	0.0223214	0	1	0	0.00446429	1.88584	0.0355955	0.363636	0.232143
1p#673_679	1	673	679	7720795-7771101	50307	CAMTA1, VAMP3	0	0.333587	0	0.0223214	0	1	0	0.00446429	1.83969	0.0369687	0.363636	0.236607
1p#680_686	1	680	686	7772404-7805632	33229	VAMP3, PER3	0	0.333587	0	0.0223214	0	1	0	0.00446429	1.7389	0.0537316	0.350649	0.236607
1p#687_688	1	687	688	7816094-7822185	6092	PER3	0	0.333587	0	0.0223214	0	1	0	0.00446429	1.79524	0.0530246	0.363636	0.241071
1p#689_690	1	689	690	7831464-7837273	5810	PER3	0	0.333587	0	0.0223214	0	1	0	0.00446429	1.75241	0.0546509	0.363636	0.245536
1p#691_693	1	691	693	7841925-7851016	9092	UTS2, BC025776	0	0.333587	0	0.0223214	0	1	0	0.00446429	1.79524	0.0530246	0.363636	0.241071
1p#694_695	1	694	695	7856123-7864871	8749	BC025776	0	0.333587	0	0.0223214	0	1	0	0.00446429	1.79524	0.0530246	0.363636	0.241071
1p#696_713	1	696	713	7880921-8022545	141625	BC025776, TNFRSF9, PARK7, ERRFI1, AK130268	0	0.333587	0	0.0223214	0	1	0	0.00446429	1.83969	0.0369687	0.363636	0.236607
1p#714_728	1	714	728	8026884-8314476	287593	AK130268	0	0.343703	0	0.0267857	0	1	0	0.00446429	1.88584	0.0355955	0.363636	0.232143
1p#729_731	1	729	731	8323429-8337931	14503	AF118274	0	0.343703	0	0.0267857	0	1	0	0.00446429	1.9338	0.0242076	0.363636	0.227679
1p#732_736	1	732	736	8348762-8387322	38561	RERE	0	0.343703	0	0.0267857	0	1	0	0.00446429	1.9338	0.0242076	0.363636	0.227679
1p#737_741	1	737	741	8392790-8444213	51424	RERE	0	0.343703	0	0.0267857	0	1	0	0.00446429	1.98367	0.0230828	0.363636	0.223214
1p#742_743	1	742	743	8452338-8458358	6021	RERE	0	0.343703	0	0.0267857	0	1	0	0.00446429	1.9338	0.0242076	0.363636	0.227679
1p#744_746	1	744	746	8466562-8490025	23464	RERE	0	0.343703	0	0.0267857	0	1	0	0.00446429	1.88584	0.0355955	0.363636	0.232143
1p#747_748	1	747	748	8500307-8511117	10811	RERE	0	0.343703	0	0.0267857	0	1	0	0.00446429	1.99344	0.0171214	0.376623	0.232143
1p#749_749	1	749	749	8520137-8520194	58	RERE	0	0.343703	0	0.0267857	0	1	0	0.00446429	1.94466	0.0254218	0.376623	0.236607
1p#750_757	1	750	757	8535538-8587334	51797	RERE	0	0.343703	0	0.0267857	0	1	0	0.00446429	2.00444	0.0179395	0.38961	0.241071
1p#758_769	1	758	769	8599158-8693912	94755	RERE	0	0.333587	0	0.0223214	0	1	0	0.00446429	2.00444	0.0179395	0.38961	0.241071
1p#770_774	1	770	774	8703873-8738551	34679	RERE	0	0.333587	0	0.0223214	0	1	0	0.00446429	1.95662	0.0189125	0.38961	0.245536
1p#775_775	1	775	775	8745819-8745878	60	RERE	0	0.333587	0	0.0223214	0	1	0	0.00446429	1.8524	0.038562	0.376623	0.245536
1p#776_776	1	776	776	8752018-8752077	60	RERE	0	0.333587	0	0.0223214	0	1	0	0.00446429	1.89768	0.026592	0.376623	0.241071
1p#777_778	1	777	778	8757522-8766715	9194	RERE	0	0.333587	0	0.0223214	0	1	0	0.00446429	1.94466	0.0254218	0.376623	0.236607
1p#779_780	1	779	780	8779456-8786815	7360	RERE	0	0.333587	0	0.0223214	0	1	0	0.00446429	1.89768	0.026592	0.376623	0.241071
1p#781_783	1	781	783	8798569-8817898	19330	RERE	0	0.333587	0	0.0223214	0	1	0	0.00446429	1.79524	0.0530246	0.363636	0.241071
1p#784_784	1	784	784	8832245-8832304	60		0	0.333587	0	0.0223214	0	1	0	0	1.75241	0.0546509	0.363636	0.245536
1p#785_791	1	785	791	8839459-8879478	40020	ENO1, BC050642	0	0.333587	0	0.0223214	0	1	0	0	1.83969	0.0369687	0.363636	0.236607
1p#792_811	1	792	811	8884333-9022232	137900	BC050642, CA6, SLC2A7	0	0.333587	0	0.0223214	0	1	0	0	1.79524	0.0530246	0.363636	0.241071
1p#812_827	1	812	827	9035497-9136041	100545	SLC2A5, AK026883, GPR157	0	0.333587	0	0.0223214	0	1	0	0	1.79524	0.0530246	0.363636	0.241071
1p#828_837	1	828	837	9139246-9186202	46957	LOC440558	0	0.333587	0	0.0223214	0	1	0	0	1.79524	0.0530246	0.363636	0.241071
1p#838_842	1	838	842	9194840-9226098	31259	LOC440558	0	0.343703	0	0.0267857	0	1	0	0	1.79524	0.0530246	0.363636	0.241071
1p#843_860	1	843	860	9232084-9372437	140354	H6PD, SPSB1	0	0.333587	0	0.0223214	0	1	0	0	1.79524	0.0530246	0.363636	0.241071
1p#861_861	1	861	861	9381376-9381433	58		0	0.333587	0	0.0223214	0	1	0	0	1.79524	0.0530246	0.363636	0.241071
1p#862_862	1	862	862	9401047-9401106	60		0	0.333587	0	0.0223214	0	1	0	0	1.79524	0.0530246	0.363636	0.241071
1p#863_869	1	863	869	9437787-9555166	117380	BMSC-MCP	0	0.333587	0	0.0223214	0	1	0	0	1.75241	0.0546509	0.363636	0.245536
1p#870_889	1	870	889	9561580-9723648	162069	BMSC-MCP, RP13-15M17.2, BX648377, PIK3CD, CLSTN1	0	0.575496	0	0.0178571	0	1	0	0	1.8524	0.038562	0.376623	0.245536
1p#890_890	1	890	890	9730072-9730131	60	CLSTN1	0	0.575496	0	0.0178571	0	1	0	0	1.89768	0.026592	0.376623	0.241071
1p#891_898	1	891	898	9742386-9813537	71152	CLSTN1	0	0.575496	0	0.0178571	0	1	0	0	1.8524	0.038562	0.376623	0.245536
1p#899_906	1	899	906	9820838-9899052	78215	FLJ16126, CTNNBIP1	0	0.575496	0	0.0178571	0	1	0	0	1.8524	0.038562	0.376623	0.245536
1p#907_927	1	907	927	9905450-10035365	129916	LZIC, NMNAT1, RBP7, UBE4B	0	0.575496	0	0.0178571	0	1	0	0	1.8524	0.038562	0.376623	0.245536
1p#928_937	1	928	937	10041114-10139271	98158	UBE4B	0	0.575496	0	0.0178571	0	1	0	0	1.80873	0.0399864	0.376623	0.25
1p#938_955	1	938	955	10152695-10308584	155890	UBE4B, KIF1B	0	0.575496	0	0.0178571	0	1	0	0	1.80873	0.0399864	0.376623	0.25
1p#956_965	1	956	965	10318358-10405122	86765	KIF1B, PGD	0	0.333587	0	0.0223214	0	1	0	0	1.80873	0.0399864	0.376623	0.25
1p#966_982	1	966	982	10409708-10502189	92482	PGD, APITD1, DFFA, PEX14	0	0.333587	0	0.0223214	0	1	0	0	1.8524	0.038562	0.376623	0.245536
1p#983_987	1	983	987	10510571-10551379	40809	PEX14	0	0.333587	0	0.0223214	0	1	0	0	1.8524	0.038562	0.376623	0.245536
1p#988_992	1	988	992	10566418-10596574	30157	PEX14	0	0.333587	0	0.0223214	0	1	0	0	1.89768	0.026592	0.376623	0.241071
1p#993_995	1	993	995	10608521-10625059	16539	PEX14	0	0.333587	0	0.0223214	0	1	0	0	1.8524	0.038562	0.376623	0.245536
1p#996_996	1	996	996	10631359-10631416	58		0	0.343703	0	0.0267857	0	1	0	0	1.8524	0.038562	0.376623	0.245536
1p#997_1017	1	997	1017	10639928-10889518	249591	CASZ1, AK092289	0	0.333587	0	0.0223214	0	1	0	0	1.8524	0.038562	0.376623	0.245536
1p#1018_1022	1	1018	1022	10910451-10953263	42813	C1orf127	0	0.333587	0	0.0223214	0	1	0	0	1.75241	0.0546509	0.363636	0.245536
1p#1023_1041	1	1023	1041	10958615-11063047	104433	TARDBP, MASP2, SRM, EXOSC10	0	0.333587	0	0.0223214	0	1	0	0	1.79524	0.0530246	0.363636	0.241071
1p#1042_1046	1	1042	1046	11068534-11101562	33029	EXOSC10, FRAP1	0	0.575496	0	0.0178571	0	1	0	0	1.79524	0.0530246	0.363636	0.241071
1p#1047_1062	1	1047	1062	11111252-11227828	116577	FRAP1	0	0.575496	0	0.0178571	0	1	0	0	1.89768	0.026592	0.376623	0.241071
1p#1063_1085	1	1063	1085	11237659-11524492	286834	FRAP1, UBIAD1, AB037758	0	0.575496	0	0.0178571	0	1	0	0	1.79524	0.0530246	0.363636	0.241071
1p#1086_1093	1	1086	1093	11535445-11638291	102847		0	0.575496	0	0.0178571	0	1	0	0	1.83969	0.0369687	0.363636	0.236607
1p#1094_1099	1	1094	1099	11645419-11669447	24029	FBXO2, FBXO44, FBXO6, MAD2L2	0	0.333587	0	0.0223214	0	1	0	0	1.83969	0.0369687	0.363636	0.236607
1p#1100_1100	1	1100	1100	11673730-11673789	60	MAD2L2	0	0.333587	0	0.0223214	0	1	0	0	1.83969	0.0369687	0.363636	0.236607
1p#1101_1105	1	1101	1105	11678683-11710805	32123	AK094316, C1orf187	0	0.575496	0	0.0178571	0	1	0	0	1.83969	0.0369687	0.363636	0.236607
1p#1106_1123	1	1106	1123	11719273-11859465	140193	AK075558, AGTRAP, AL833920, MTHFR, CLCN6, NPPA, NPPB	0	0.575496	0	0.0178571	0	1	0	0	1.83969	0.0369687	0.363636	0.236607
1p#1124_1126	1	1124	1126	11867414-11887703	20290		0	0.333587	0	0.0223214	0	1	0	0	1.83969	0.0369687	0.363636	0.236607
1p#1127_1128	1	1127	1128	11895538-11902827	7290		0	0.333587	0	0.0223214	0	1	0	0	1.7389	0.0537316	0.350649	0.236607
1p#1129_1145	1	1129	1145	11909322-12018588	109267	KIAA2013, PLOD1, MFN2, IIP45	0	0.333587	0	0.0223214	0	1	0	0	1.64188	0.0985029	0.337662	0.236607
1p#1146_1148	1	1146	1148	12023147-12036074	12928	IIP45	0	0.333587	0	0.0223214	0	1	0	0	1.60221	0.102411	0.337662	0.241071
1p#1149_1153	1	1149	1153	12046241-12080675	34435	TNFRSF8	0	0.343703	0	0.0267857	0	1	0	0	1.60221	0.102411	0.337662	0.241071
1p#1154_1154	1	1154	1154	12091691-12091750	60	TNFRSF8	0	0.343703	0	0.0267857	0	1	0	0	1.64188	0.0985029	0.337662	0.236607
1p#1155_1163	1	1155	1163	12103487-12162374	58888	TNFRSF8, TNFRSF1B	0	0.343703	0	0.0267857	0	1	0	0	1.60221	0.102411	0.337662	0.241071
1p#1164_1166	1	1164	1166	12178237-12194258	16022	TNFRSF1B	0	0.343703	0	0.0267857	0	1	0	0	1.72604	0.0690219	0.337662	0.227679
1p#1167_1168	1	1167	1168	12202340-12215521	13182	TNFRSF1B	0	0.343703	0	0.0267857	0	1	0	0	1.77055	0.0496627	0.337662	0.223214
1p#1169_1169	1	1169	1169	12225810-12225869	60	VPS13D	0	0.333587	0	0.0223214	0	1	0	0	1.87499	0.0338525	0.350649	0.223214
1p#1170_1170	1	1170	1170	12236834-12236893	60	VPS13D	0	0.333587	0	0.0223214	0	1	0	0	1.98367	0.0230828	0.363636	0.223214
1p#1171_1187	1	1171	1187	12244834-12402067	157234	VPS13D	0	0.333587	0	0.0223214	0	1	0	0	1.9338	0.0242076	0.363636	0.227679
1p#1188_1188	1	1188	1188	12410914-12410973	60	VPS13D	0	0.333587	0	0.0223214	0	1	0	0	1.88584	0.0355955	0.363636	0.232143
1p#1189_1191	1	1189	1191	12418497-12450322	31826	VPS13D	0	0.333587	0	0.0223214	0	1	0	0	1.82785	0.0492389	0.350649	0.227679
1p#1192_1214	1	1192	1214	12464395-12661021	196627	VPS13D, DHRS3, LOC343066	0	0.333587	0	0.0223214	0	1	0	0	1.72604	0.0690219	0.337662	0.227679
1p#1215_1220	1	1215	1220	12668548-12719077	50530	AK127828	0	0.333587	0	0.0223214	0	1	0	0	1.82785	0.0492389	0.350649	0.227679
1p#1221_1221	1	1221	1221	12728921-12728979	59		0	0.343703	0	0.0267857	0	1	0	0	1.82785	0.0492389	0.350649	0.227679
1p#1222_1226	1	1222	1226	12740597-12768799	28203	C1orf158, AK026705	0	0.343703	0	0.0267857	0	1	0	0	1.72604	0.0690219	0.337662	0.227679
1p#1227_1227	1	1227	1227	12774453-12774512	60		0	0.343703	0	0.0267857	0	1	0	0	1.62796	0.0965053	0.324675	0.227679
1p#1228_1228	1	1228	1228	12788158-12788214	57	PRAMEF1	0	0.197033	0	0.03125	0	1	0	0.00446429	1.62796	0.0965053	0.324675	0.227679
1p#1229_1230	1	1229	1230	12800742-12805341	4600		0.356163	0.456119	0.012987	0.0357143	0	1	0	0.00446429	1.62796	0.0965053	0.324675	0.227679
1p#1231_1232	1	1231	1232	12833868-12846891	13024		0.315193	0.461444	0.012987	0.0401786	0	1	0	0.00446429	1.54879	0.134159	0.324675	0.236607
1p#1233_1234	1	1233	1234	12851690-12853081	1392	PRAMEF2	0.356163	0.456119	0.012987	0.0357143	0	1	0	0.00446429	1.51136	0.176606	0.324675	0.241071
1p#1235_1235	1	1235	1235	12966528-12966575	48		0	0.210136	0	0.0357143	0	1	0	0	1.51136	0.176606	0.324675	0.241071
1p#1236_1236	1	1236	1236	13002452-13002511	60		0	0.197033	0	0.03125	0	1	0	0	1.51136	0.176606	0.324675	0.241071
1p#1237_1238	1	1237	1238	13520352-13527532	7181	AF336885	0	0.333587	0	0.0223214	0	1	0	0	1.54879	0.134159	0.324675	0.236607
1p#1239_1247	1	1239	1247	13536613-13612622	76010	AF336885	0	0.333587	0	0.0223214	0	1	0	0	1.58759	0.129856	0.324675	0.232143
1p#1248_1254	1	1248	1254	13619558-13686282	66725	AF336885, PDPN	0	0.333587	0	0.0223214	0	1	0	0	1.54879	0.134159	0.324675	0.236607
1p#1255_1265	1	1255	1265	13693986-13813973	119988	AF336885, PRDM2	0	0.333587	0	0.0223214	0	1	0	0	1.54879	0.134159	0.324675	0.236607
1p#1266_1281	1	1266	1281	13825087-14082058	256972	PRDM2	0	0.333587	0	0.0223214	0	1	0	0	1.58759	0.129856	0.324675	0.232143
1p#1282_1282	1	1282	1282	14103665-14103724	60		0	0.333587	0	0.0223214	0	1	0	0	1.68324	0.0724142	0.337662	0.232143
1p#1283_1283	1	1283	1283	14146965-14147024	60		0	0.333587	0	0.0223214	0	1	0	0	1.58759	0.129856	0.324675	0.232143
1p#1284_1289	1	1284	1289	14181101-14334182	153082		0	0.333587	0	0.0223214	0	1	0	0	1.58759	0.129856	0.324675	0.232143
1p#1290_1291	1	1290	1291	14355063-14375674	20612		0	0.343703	0	0.0267857	0	1	0	0	1.58759	0.129856	0.324675	0.232143
1p#1292_1294	1	1292	1294	14411065-14468695	57631		0	0.343703	0	0.0267857	0	1	0	0	1.58759	0.129856	0.324675	0.232143
1p#1295_1304	1	1295	1304	14490242-14688472	198231	KIAA1026	0	0.343703	0	0.0267857	0	1	0	0	1.62796	0.0965053	0.324675	0.227679
1p#1305_1317	1	1305	1317	14694057-14784784	90728	KIAA1026	0	0.343703	0	0.0267857	0	1	0	0	1.58759	0.129856	0.324675	0.232143
1p#1318_1332	1	1318	1332	14790342-14937190	146849	KIAA1026	0	0.333587	0	0.0223214	0	1	0	0	1.58759	0.129856	0.324675	0.232143
1p#1333_1338	1	1333	1338	14946536-14985325	38790	KIAA1026	0	0.333587	0	0.0223214	0	1	0	0	1.54879	0.134159	0.324675	0.236607
1p#1339_1356	1	1339	1356	14991964-15148121	156158	KIAA1026, AB028949, BC036877	0	0.333587	0	0.0223214	0	1	0	0	1.45911	0.225807	0.311688	0.236607
1p#1357_1372	1	1357	1372	15155859-15294835	138977	BC036877, FLJ43806, C1orf126, TMEM51	0	0.333587	0	0.0223214	0	1	0	0	1.42385	0.230632	0.311688	0.241071
1p#1373_1373	1	1373	1373	15302261-15302320	60		0	0.333587	0	0.0223214	0	1	0	0	1.42385	0.230632	0.311688	0.241071
1p#1374_1374	1	1374	1374	15309615-15309674	60		0	0.333587	0	0.0223214	0	1	0	0	1.38986	0.293438	0.311688	0.245536
1p#1375_1419	1	1375	1419	15321397-15651647	330251	AK057963, BC045184, EFHD2, CTRC, ELA2A, ELA2B, CASP9, DNAJC16, AGMAT	0	0.333587	0	0.0223214	0	1	0	0	1.47529	0.181259	0.324675	0.245536
1p#1420_1435	1	1420	1435	15658651-15768725	110075	AL137715, AK091499, DDI2, RSC1A1, BC040441	0.577206	1	0.012987	0.0223214	0	1	0	0	1.47529	0.181259	0.324675	0.245536
1p#1436_1443	1	1436	1443	15775356-15819805	44450	BC040441, SLC25A34, LOC388595	0.479023	0.68246	0.012987	0.0267857	0	1	0	0	1.35709	0.298303	0.311688	0.25
1p#1444_1450	1	1444	1450	15824760-15858595	33836	BC019895, FBLIM1, CR604326	0.479023	0.68246	0.012987	0.0267857	0	1	0	0	1.35709	0.298303	0.311688	0.25
1p#1451_1451	1	1451	1451	15863785-15863844	60		0.577206	1	0.012987	0.0223214	0	1	0	0	1.35709	0.298303	0.311688	0.25
1p#1452_1464	1	1452	1464	15868649-15972380	103732	BX537499, AK124018, SPEN	0.577206	1	0.012987	0.0223214	0	1	0	0	1.38986	0.293438	0.311688	0.245536
1p#1465_1465	1	1465	1465	15980914-15980973	60	SPEN	0.577206	1	0.012987	0.0223214	0	1	0	0	1.30759	0.36853	0.298701	0.245536
1p#1466_1473	1	1466	1473	15992780-16053955	61176	SPEN, ZBTB17, AF085964	0.577206	1	0.012987	0.0223214	0	1	0	0	1.33956	0.363843	0.298701	0.241071
1p#1474_1474	1	1474	1474	16060233-16060290	58	AF085964	0.408879	0.68462	0.012987	0.03125	0	1	0	0	1.37273	0.289871	0.298701	0.236607
1p#1475_1475	1	1475	1475	16065271-16065315	45	AF085964	0.160815	0.0504716	0.012987	0.0758929	0	1	0	0	1.39042	0.280723	0.285714	0.223214
1p#1476_1478	1	1476	1478	16070121-16081164	11044	AF085964, C1orf64	0.160815	0.0504716	0.012987	0.0758929	0	1	0	0	1.42681	0.275897	0.285714	0.21875
1p#1479_1479	1	1479	1479	16085824-16085873	50	HSPB7	0.160815	0.0504716	0.012987	0.0758929	0	1	0	0	1.39042	0.280723	0.285714	0.223214
1p#1480_1484	1	1480	1484	16088917-16099989	11073	HSPB7, AF085964, CLCNKA	0.151158	0.0527204	0.012987	0.0803571	0	1	0	0	1.39042	0.280723	0.285714	0.223214
1p#1485_1486	1	1485	1486	16103087-16109605	6519	CLCNKA, AF085964	0.151158	0.0527204	0.012987	0.0803571	0	1	0	0	1.39042	0.280723	0.285714	0.223214
1p#1487_1487	1	1487	1487	16115508-16115557	50	AF085964	0.151158	0.0527204	0.012987	0.0803571	0	1	0	0	1.39042	0.280723	0.285714	0.223214
1p#1488_1488	1	1488	1488	16119613-16119672	60	CLCNKB	0.151158	0.0527204	0.012987	0.0803571	0	1	0	0	1.39042	0.280723	0.285714	0.223214
1p#1489_1489	1	1489	1489	16126501-16126559	59	CLCNKB	0.198052	0.126665	0.012987	0.0625	0	1	0	0	1.48019	0.217377	0.298701	0.223214
1p#1490_1490	1	1490	1490	16132878-16132937	60	C1orf117	0.315193	0.461444	0.012987	0.0401786	0	1	0	0	1.40718	0.28503	0.298701	0.232143
1p#1491_1492	1	1491	1492	16137988-16143280	5293	C1orf117	0.408879	0.68462	0.012987	0.03125	0	1	0	0	1.37273	0.289871	0.298701	0.236607
1p#1493_1494	1	1493	1494	16152483-16159398	6916		0.408879	0.68462	0.012987	0.03125	0	1	0	0	1.33956	0.363843	0.298701	0.241071
1p#1495_1499	1	1495	1499	16169550-16212923	43374	EPHA2	0.408879	0.68462	0.012987	0.03125	0	1	0	0	1.42385	0.230632	0.311688	0.241071
1p#1500_1501	1	1500	1501	16218877-16224985	6109	EPHA2	0.479023	0.68246	0.012987	0.0267857	0	1	0	0	1.42385	0.230632	0.311688	0.241071
1p#1502_1503	1	1502	1503	16234623-16242232	7610		0.479023	0.68246	0.012987	0.0267857	0	1	0	0	1.38986	0.293438	0.311688	0.245536
1p#1504_1510	1	1504	1510	16255282-16291647	36366	ARHGEF19	0.577206	1	0.012987	0.0223214	0	1	0	0	1.38986	0.293438	0.311688	0.245536
1p#1511_1512	1	1511	1512	16299910-16306884	6975	C1orf89	0.577206	1	0.012987	0.0223214	0	1	0	0	1.35709	0.298303	0.311688	0.25
1p#1513_1515	1	1513	1515	16315700-16333306	17607	FBXO42	0.577206	1	0.012987	0.0223214	0	1	0	0	1.4405	0.233611	0.324675	0.25
1p#1516_1526	1	1516	1526	16339715-16450024	110310	FBXO42, C1orf144	0.577206	1	0.012987	0.0223214	0	1	0	0	1.4405	0.233611	0.324675	0.25
1p#1527_1527	1	1527	1527	16459490-16459549	60	C1orf144	0.577206	1	0.012987	0.0223214	0	1	0	0	1.35709	0.298303	0.311688	0.25
1p#1528_1528	1	1528	1528	16467913-16467965	53	C1orf144	0.577206	1	0.012987	0.0223214	0	1	0	0	1.38986	0.293438	0.311688	0.245536
1p#1529_1532	1	1529	1532	16469124-16494301	25178	AK130020, SPATA21	0.577206	1	0.012987	0.0223214	0	1	0	0	1.42385	0.230632	0.311688	0.241071
1p#1533_1534	1	1533	1534	16500573-16508856	8284	SPATA21	0.577206	1	0.012987	0.0223214	0	1	0	0	1.38986	0.293438	0.311688	0.245536
1p#1535_1538	1	1535	1538	16516152-16531799	15648	NECAP2	0.577206	1	0.012987	0.0223214	0	1	0	0	1.27666	0.453138	0.298701	0.25
1p#1539_1539	1	1539	1539	16539479-16539538	60	AK130020	0.577206	1	0.012987	0.0223214	0	1	0	0	1.15171	0.650047	0.272727	0.245536
1p#1540_1541	1	1540	1541	16551324-16561593	10270	AK130020	0.720745	1	0.025974	0.0357143	0	1	0	0	1.03476	1	0.233766	0.227679
1p#1542_1542	1	1542	1542	16571625-16571674	50	AK130020	0.571579	0.73698	0.025974	0.0446429	Inf	0.255814	0.012987	0	1.03476	1	0.233766	0.227679
1p#1543_1544	1	1543	1544	16577444-16592510	15067	AK130020	0.517324	0.526746	0.025974	0.0491071	Inf	0.255814	0.012987	0	1.03476	1	0.233766	0.227679
1p#1545_1545	1	1545	1545	16672053-16672112	60	NBPF1	0.433799	0.36967	0.025974	0.0580357	Inf	0.255814	0.012987	0	1.03476	1	0.233766	0.227679
1p#1546_1546	1	1546	1546	16680432-16680476	45	NBPF1	0.433799	0.36967	0.025974	0.0580357	Inf	0.255814	0.012987	0	1.11082	0.755516	0.246753	0.227679
1p#1547_1548	1	1547	1548	16693433-16708938	15506	AK130020	0.21428	0.12686	0.012987	0.0580357	Inf	0.255814	0.012987	0	1.17987	0.647052	0.272727	0.241071
1p#1549_1549	1	1549	1549	16750002-16750061	60	AK130020	0.255574	0.308038	0.012987	0.0491071	0	1	0	0	1.25822	0.449584	0.285714	0.241071
1p#1550_1550	1	1550	1550	16757397-16757456	60	AK130020	0.233208	0.195644	0.012987	0.0535714	0	1	0	0	1.24691	0.457463	0.298701	0.254464
1p#1551_1551	1	1551	1551	16766339-16766390	52	AK130020	0.21428	0.12686	0.012987	0.0580357	0	1	0	0	1.16359	0.657831	0.298701	0.267857
1p#1552_1554	1	1552	1554	16773245-16794097	20853	AK130020	0.21428	0.12686	0.012987	0.0580357	0	1	0	0	1.20922	0.557744	0.311688	0.272321
1p#1555_1555	1	1555	1555	16799163-16799222	60	AK130020	0.198052	0.126665	0.012987	0.0625	0	1	0	0	1.13763	0.660839	0.298701	0.272321
1p#1556_1556	1	1556	1556	16833703-16833762	60	AK130020	0.183987	0.0802251	0.012987	0.0669643	0	1	0	0	1.13763	0.660839	0.298701	0.272321
1p#1557_1557	1	1557	1557	16836986-16837041	56	AK130020	0.372523	0.255145	0.025974	0.0669643	0	1	0	0	1.11822	0.766038	0.285714	0.263393
1p#1558_1561	1	1558	1561	16954838-16967249	12412	AK130020	0.392873	0.148899	0.038961	0.09375	0	1	0	0.00446429	1.17987	0.647052	0.272727	0.241071
1p#1562_1564	1	1562	1564	16977064-16997329	20266	AK130020, CROCC	0.4145	0.213797	0.038961	0.0892857	0	1	0	0.00446429	1.17987	0.647052	0.272727	0.241071
1p#1565_1565	1	1565	1565	17003247-17003303	57	CROCC	0.34762	0.174652	0.025974	0.0714286	0	1	0	0.00446429	1.6564	0.0772748	0.350649	0.245536
1p#1566_1566	1	1566	1566	17021311-17021370	60	CROCC	0.315193	0.461444	0.012987	0.0401786	0	1	0	0	1.59538	0.109221	0.363636	0.263393
1p#1567_1572	1	1567	1572	17030134-17062672	32539	CROCC, MFAP2, AK130020, ATP13A2	0.479023	0.68246	0.012987	0.0267857	0	1	0	0	1.52717	0.140746	0.337662	0.25
1p#1573_1574	1	1573	1574	17070367-17081555	11189	ATP13A2	0.479023	0.68246	0.012987	0.0267857	0	1	0	0	1.6564	0.0772748	0.350649	0.245536
1p#1575_1594	1	1575	1594	17091177-17280993	189817	SDHB, AB023211, PADI2, AK127830, PADI1	0.479023	0.68246	0.012987	0.0267857	0	1	0	0	1.61719	0.104024	0.350649	0.25
1p#1595_1602	1	1595	1602	17294250-17356052	61803	PADI1, AK026652, PADI3	0.408879	0.68462	0.012987	0.03125	0	1	0	0	1.61719	0.104024	0.350649	0.25
1p#1603_1620	1	1603	1620	17362260-17505018	142759	PADI4, PADI6, RCC2	0.408879	0.68462	0.012987	0.03125	0	1	0	0	1.5796	0.107995	0.350649	0.254464
1p#1621_1623	1	1621	1623	17513098-17527490	14393		0.408879	0.68462	0.012987	0.03125	0	1	0	0	1.5796	0.107995	0.350649	0.254464
1p#1624_1629	1	1624	1629	17539523-17625306	85784	AK129959, ARHGEF10L	0.408879	0.68462	0.012987	0.03125	0	1	0	0	1.67123	0.078368	0.363636	0.254464
1p#1630_1630	1	1630	1630	17631357-17631415	59	ARHGEF10L	0.408879	0.68462	0.012987	0.03125	0	1	0	0	1.63273	0.107122	0.363636	0.258929
1p#1631_1639	1	1631	1639	17637858-17708217	70360	ARHGEF10L	0.408879	0.68462	0.012987	0.03125	0	1	0	0	1.67123	0.078368	0.363636	0.254464
1p#1640_1645	1	1640	1645	17718193-17756129	37937	ARHGEF10L	0.408879	0.68462	0.012987	0.03125	0	1	0	0	1.67123	0.078368	0.363636	0.254464
1p#1646_1648	1	1646	1648	17762957-17787032	24076	ARHGEF10L	0.408879	0.68462	0.012987	0.03125	0	1	0	0	1.7111	0.0764954	0.363636	0.25
1p#1649_1649	1	1649	1649	17800764-17800822	59		0.408879	0.68462	0.012987	0.03125	0	1	0	0	1.75241	0.0546509	0.363636	0.245536
1p#1650_1651	1	1650	1651	17814691-17829013	14323	ACTL8	0.408879	0.68462	0.012987	0.03125	0	1	0	0	1.79524	0.0530246	0.363636	0.241071
1p#1652_1663	1	1652	1663	17838278-17941120	102843	ACTL8, AF009317	0.479023	0.68246	0.012987	0.0267857	0	1	0	0	1.79524	0.0530246	0.363636	0.241071
1p#1664_1667	1	1664	1667	17952057-18007121	55065	AF009317	0.577206	1	0.012987	0.0223214	0	1	0	0	1.79524	0.0530246	0.363636	0.241071
1p#1668_1762	1	1668	1762	18017365-18999776	982412	AF009317, IGSF21, KLHDC7A, PAX7, DQ322591, AK094779, TAS1R2, ALDH4A1, AK024480	0.577206	1	0.012987	0.0223214	0	1	0	0	1.83969	0.0369687	0.363636	0.236607
1p#1763_1769	1	1763	1769	19006283-19121809	115527		0.577206	1	0.012987	0.0223214	0	1	0	0	1.7389	0.0537316	0.350649	0.236607
1p#1770_1772	1	1770	1772	19138520-19155709	17190	ZUBR1	0.724416	1	0.012987	0.0178571	0	1	0	0	1.69689	0.0738131	0.350649	0.241071
1p#1773_1775	1	1773	1775	19165251-19187150	21900	ZUBR1	0.724416	1	0.012987	0.0178571	0	1	0	0	1.79524	0.0530246	0.363636	0.241071
1p#1776_1776	1	1776	1776	19200088-19200147	60	ZUBR1	0.724416	1	0.012987	0.0178571	0	1	0	0	1.83969	0.0369687	0.363636	0.236607
1p#1777_1816	1	1777	1816	19209266-19523016	313751	ZUBR1, AK096098, BX648708, KIAA0090, C1orf33, AFAR3, AKR7A3, AK021589, AKR7A2, PQLC2, AK095564, CAPZB	0.724416	1	0.012987	0.0178571	0	1	0	0	1.79524	0.0530246	0.363636	0.241071
1p#1817_1856	1	1817	1856	19535256-19880709	345454	CAPZB, C1orf151, NBL1, HTR6, TMCO4	0.577206	1	0.012987	0.0223214	0	1	0	0	1.83969	0.0369687	0.363636	0.236607
1p#1857_1867	1	1857	1867	19886102-20005075	118974	RNF186, AB007928, PLA2G2E	0.577206	1	0.012987	0.0223214	0	1	0	0	1.88584	0.0355955	0.363636	0.232143
1p#1868_1870	1	1868	1870	20011984-20025532	13549		0.577206	1	0.012987	0.0223214	0	1	0	0	1.9338	0.0242076	0.363636	0.227679
1p#1871_1878	1	1871	1878	20035270-20111380	76111	PLA2G2A, AK097693	0.577206	1	0.012987	0.0223214	0	1	0	0	1.98367	0.0230828	0.363636	0.223214
1p#1879_1890	1	1879	1890	20127830-20189429	61600	AK097693, PLA2G5, PLA2G2D	0.577206	1	0.012987	0.0223214	0	1	0	0	2.09685	0.0106518	0.376623	0.223214
1p#1891_1904	1	1891	1904	20197678-20279308	81631	PLA2G2F, UBXD3	0.577206	1	0.012987	0.0223214	0	1	0	0	1.98367	0.0230828	0.363636	0.223214
1p#1905_1911	1	1905	1911	20286065-20385607	99543	FLJ32784	0.577206	1	0.012987	0.0223214	0	1	0	0	2.03556	0.0153114	0.363636	0.21875
1p#1912_1914	1	1912	1914	20395440-20417940	22501	FLJ32784, AK057346	0.479023	0.68246	0.012987	0.0267857	0	1	0	0	2.03556	0.0153114	0.363636	0.21875
1p#1915_1921	1	1915	1921	20420886-20513396	92511	AK057346, BC040588	0.408879	0.68462	0.012987	0.03125	0	1	0	0	2.03556	0.0153114	0.363636	0.21875
1p#1922_1926	1	1922	1926	20533194-20555527	22334	BC020630, CAMK2N1	0.356163	0.456119	0.012987	0.0357143	0	1	0	0	2.03556	0.0153114	0.363636	0.21875
1p#1927_1927	1	1927	1927	20559838-20559892	55		0.356163	0.456119	0.012987	0.0357143	0	1	0	0	1.98367	0.0230828	0.363636	0.223214
1p#1928_1928	1	1928	1928	20565281-20565340	60		0.356163	0.456119	0.012987	0.0357143	0	1	0	0	1.9338	0.0242076	0.363636	0.227679
1p#1929_1929	1	1929	1929	20576246-20576305	60	C1orf166	0.356163	0.456119	0.012987	0.0357143	0	1	0	0	1.9338	0.0242076	0.363636	0.227679
1p#1930_1959	1	1930	1959	20581895-20807950	226056	CDA, PINK1, DDOST, KIF17, AK123841	0.356163	0.456119	0.012987	0.0357143	0	1	0	0	1.88584	0.0355955	0.363636	0.232143
1p#1960_1960	1	1960	1960	20821458-20821517	60	HP1BP3	0.356163	0.456119	0.012987	0.0357143	0	1	0	0	1.83969	0.0369687	0.363636	0.236607
1p#1961_1967	1	1961	1967	20839389-20889244	49856	HP1BP3, CR749652, EIF4G3	0.408879	0.68462	0.012987	0.03125	0	1	0	0.00446429	1.83969	0.0369687	0.363636	0.236607
1p#1968_1968	1	1968	1968	20896833-20896892	60	EIF4G3	0.408879	0.68462	0.012987	0.03125	0	1	0	0.00446429	1.94466	0.0254218	0.376623	0.236607
1p#1969_1971	1	1969	1971	20912827-20932292	19466	EIF4G3	0.408879	0.68462	0.012987	0.03125	0	1	0	0.00446429	1.94466	0.0254218	0.376623	0.236607
1p#1972_1975	1	1972	1975	20948896-20980549	31654	EIF4G3	0.479023	0.68246	0.012987	0.0267857	0	1	0	0.00446429	1.94466	0.0254218	0.376623	0.236607
1p#1976_1982	1	1976	1982	20993827-21052148	58322	EIF4G3	0.968972	1	0.025974	0.0267857	0	1	0	0.00446429	1.94466	0.0254218	0.376623	0.236607
1p#1983_1990	1	1983	1990	21062716-21142607	79892	EIF4G3	0.968972	1	0.025974	0.0267857	0	1	0	0.00446429	1.89768	0.026592	0.376623	0.241071
1p#1991_1992	1	1991	1992	21153924-21162375	8452	EIF4G3	0.968972	1	0.025974	0.0267857	0	1	0	0.00446429	1.79524	0.0530246	0.363636	0.241071
1p#1993_1993	1	1993	1993	21172650-21172709	60	EIF4G3	1.47092	0.698305	0.038961	0.0267857	0	1	0	0.00446429	1.79524	0.0530246	0.363636	0.241071
1p#1994_1994	1	1994	1994	21182736-21182795	60	EIF4G3	1.47092	0.698305	0.038961	0.0267857	0	1	0	0.00446429	1.79524	0.0530246	0.363636	0.241071
1p#1995_1995	1	1995	1995	21194977-21195036	60	AB209119	0.968972	1	0.025974	0.0267857	0	1	0	0.00446429	1.79524	0.0530246	0.363636	0.241071
1p#1996_1997	1	1996	1997	21204039-21210062	6024	AB209119	0.968972	1	0.025974	0.0267857	0	1	0	0.00446429	1.7389	0.0537316	0.350649	0.236607
1p#1998_1998	1	1998	1998	21223777-21223835	59	AB209119	0.968972	1	0.025974	0.0267857	0	1	0	0.00446429	1.78253	0.0508087	0.350649	0.232143
1p#1999_2002	1	1999	2002	21238966-21269686	30721	AB209119	1.16735	1	0.025974	0.0223214	0	1	0	0.00446429	1.78253	0.0508087	0.350649	0.232143
1p#2003_2012	1	2003	2012	21286951-21382644	95694	AK123231, ECE1, X98272	1.16735	1	0.025974	0.0223214	0	1	0	0.00446429	1.82785	0.0492389	0.350649	0.227679
1p#2013_2014	1	2013	2014	21403669-21413453	9785	X98272	1.77185	0.42615	0.038961	0.0223214	0	1	0	0.00446429	1.82785	0.0492389	0.350649	0.227679
1p#2015_2015	1	2015	2015	21451444-21451503	60		1.77185	0.42615	0.038961	0.0223214	0	1	0	0	1.82785	0.0492389	0.350649	0.227679
1p#2016_2016	1	2016	2016	21470929-21470983	55		1.77185	0.42615	0.038961	0.0223214	0	1	0	0	1.72604	0.0690219	0.337662	0.227679
1p#2017_2017	1	2017	2017	21483025-21483075	51		1.77185	0.42615	0.038961	0.0223214	0	1	0	0	1.72604	0.0690219	0.337662	0.227679
1p#2018_2031	1	2018	2031	21503625-21639165	135541	NBPF3, ALPL	2.22286	0.377454	0.038961	0.0178571	0	1	0	0	1.72604	0.0690219	0.337662	0.227679
1p#2032_2070	1	2032	2070	21650091-21989660	339570	ALPL, RAP1GAP, USP48, LDLRAD2, HSPG2	2.22286	0.377454	0.038961	0.0178571	0	1	0	0	1.77055	0.0496627	0.337662	0.223214
1p#2071_2076	1	2071	2076	21995715-22048705	52991	HSPG2	2.22286	0.377454	0.038961	0.0178571	0	1	0	0	1.67011	0.0926593	0.324675	0.223214
1p#2077_2079	1	2077	2079	22053914-22073609	19696	ELA3B, ELA3A	2.22286	0.377454	0.038961	0.0178571	0	1	0	0	1.62796	0.0965053	0.324675	0.227679
1p#2080_2088	1	2080	2088	22078569-22153649	75081	ELA3A, BC071749, CDC42	2.22286	0.377454	0.038961	0.0178571	0	1	0	0	1.67011	0.0926593	0.324675	0.223214
1p#2089_2089	1	2089	2089	22162104-22162163	60	CDC42	2.22286	0.377454	0.038961	0.0178571	0	1	0	0	1.71381	0.0673284	0.324675	0.21875
1p#2090_2090	1	2090	2090	22169755-22169814	60		1.77185	0.42615	0.038961	0.0223214	0	1	0	0	1.71381	0.0673284	0.324675	0.21875
1p#2091_2105	1	2091	2105	22183174-22406961	223788	WNT4	1.77185	0.42615	0.038961	0.0223214	0	1	0	0	1.75932	0.0640057	0.324675	0.214286
1p#2106_2106	1	2106	2106	22421926-22421985	60		1.16735	1	0.025974	0.0223214	0	1	0	0	1.71381	0.0673284	0.324675	0.21875
1p#2107_2108	1	2107	2108	22459154-22495702	36549		1.16735	1	0.025974	0.0223214	0	1	0	0	1.61445	0.122898	0.311688	0.21875
1p#2109_2110	1	2109	2110	22507208-22521617	14410		1.16735	1	0.025974	0.0223214	0	1	0	0	1.51893	0.165578	0.298701	0.21875
1p#2111_2116	1	2111	2116	22529184-22579913	50730	ZBTB40	1.46464	0.64784	0.025974	0.0178571	0	1	0	0	1.51893	0.165578	0.298701	0.21875
1p#2117_2118	1	2117	2118	22588579-22594207	5629	ZBTB40	1.16735	1	0.025974	0.0223214	0	1	0	0	1.51893	0.165578	0.298701	0.21875
1p#2119_2121	1	2119	2121	22600248-22617221	16974	ZBTB40	1.16735	1	0.025974	0.0223214	0	1	0	0	1.55928	0.161004	0.298701	0.214286
1p#2122_2124	1	2122	2124	22623226-22636981	13756	EPHA8	0.968972	1	0.025974	0.0267857	0	1	0	0	1.44297	0.222174	0.298701	0.227679
1p#2125_2129	1	2125	2129	22644174-22674818	30645	EPHA8	0.827172	1	0.025974	0.03125	0	1	0	0	1.44297	0.222174	0.298701	0.227679
1p#2130_2138	1	2130	2138	22686594-22732609	46016	C1QA, C1QC, C1QB	0.968972	1	0.025974	0.0267857	0	1	0	0	1.48019	0.217377	0.298701	0.223214
1p#2139_2146	1	2139	2146	22738863-22806676	67814	EPHB2	0.968972	1	0.025974	0.0267857	0	1	0	0	1.51893	0.165578	0.298701	0.21875
1p#2147_2161	1	2147	2161	22815853-22950769	134917	EPHB2	0.968972	1	0.025974	0.0267857	0	1	0	0	1.61445	0.122898	0.311688	0.21875
1p#2162_2167	1	2162	2167	22963466-23015332	51867	EPHB2	0.968972	1	0.025974	0.0267857	0	1	0	0	1.70218	0.0864969	0.311688	0.209821
1p#2168_2168	1	2168	2168	23057213-23057272	60		0.968972	1	0.025974	0.0267857	0	1	0	0	1.65732	0.0902824	0.311688	0.214286
1p#2169_2183	1	2169	2183	23086186-23194681	108496	CR607811, AOF2, LUZP1	1.16735	1	0.025974	0.0223214	0	1	0	0	1.65732	0.0902824	0.311688	0.214286
1p#2184_2196	1	2184	2196	23201037-23322255	121219	LUZP1, AK093016, HTR1D	1.16735	1	0.025974	0.0223214	0	1	0	0	1.61445	0.122898	0.311688	0.21875
1p#2197_2198	1	2197	2198	23353297-23368649	15353	AL832122	1.77185	0.42615	0.038961	0.0223214	0	1	0	0	1.65732	0.0902824	0.311688	0.214286
1p#2199_2202	1	2199	2202	23375418-23395366	19949	HNRPR	1.77185	0.42615	0.038961	0.0223214	0	1	0	0	1.70218	0.0864969	0.311688	0.209821
1p#2203_2204	1	2203	2204	23405465-23420085	14621	HNRPR	1.77185	0.42615	0.038961	0.0223214	0	1	0	0	1.65732	0.0902824	0.311688	0.214286
1p#2205_2212	1	2205	2212	23430482-23477663	47182	ZNF436, TCEA3	1.77185	0.42615	0.038961	0.0223214	0	1	0	0	1.75932	0.0640057	0.324675	0.214286
1p#2213_2216	1	2213	2216	23486634-23511511	24878	TCEA3, DDEFL1	2.39183	0.240764	0.0519481	0.0223214	0	1	0	0	1.75932	0.0640057	0.324675	0.214286
1p#2217_2224	1	2217	2224	23519445-23591272	71828	DDEFL1, E2F2	3.0004	0.119084	0.0519481	0.0178571	0	1	0	0	1.80676	0.0454586	0.324675	0.209821
1p#2225_2232	1	2225	2232	23597932-23630504	32573	E2F2, ID3	2.22286	0.377454	0.038961	0.0178571	0	1	0	0	1.80676	0.0454586	0.324675	0.209821
1p#2233_2234	1	2233	2234	23631229-23631573	345	ID3	1.46464	0.64784	0.025974	0.0178571	0	1	0	0	1.80676	0.0454586	0.324675	0.209821
1p#2235_2238	1	2235	2238	23637594-23661969	24376	BC041472	1.46464	0.64784	0.025974	0.0178571	0	1	0	0	1.71381	0.0673284	0.324675	0.21875
1p#2239_2265	1	2239	2265	23674455-23858155	183701	BC041472, RPL11, AF010144, TCEB3, AL049675, C1orf128	0.724416	1	0.012987	0.0178571	0	1	0	0	1.67011	0.0926593	0.324675	0.223214
1p#2266_2268	1	2266	2268	23864785-23876465	11681	LYPLA2, GALE, HMGCL	0.724416	1	0.012987	0.0178571	0	1	0	0	1.62796	0.0965053	0.324675	0.227679
1p#2269_2284	1	2269	2284	23880450-24049712	169263	HMGCL, AK122801, FUCA1, CNR2, FUSIP1	0.577206	1	0.012987	0.0223214	0	1	0	0	1.67011	0.0926593	0.324675	0.223214
1p#2285_2303	1	2285	2303	24051059-24263944	212886	FUSIP1, MYOM3, BX647455, IL22RA1, IL28RA	0.577206	1	0.012987	0.0223214	0	1	0	0	1.71381	0.0673284	0.324675	0.21875
1p#2304_2306	1	2304	2306	24280805-24316195	35391	BC033556	0.577206	1	0.012987	0.0223214	0	1	0	0	1.75932	0.0640057	0.324675	0.214286
1p#2307_2313	1	2307	2313	24355904-24429757	73854	GRHL3, C1orf201	0.577206	1	0.012987	0.0223214	0	1	0	0	1.80676	0.0454586	0.324675	0.209821
1p#2314_2315	1	2314	2315	24435450-24441591	6142	C1orf201	0.577206	1	0.012987	0.0223214	0	1	0	0	1.80676	0.0454586	0.324675	0.209821
1p#2316_2325	1	2316	2325	24451420-24523196	71777	C1orf201, BC040212, NPAL3	0.577206	1	0.012987	0.0223214	0	1	0	0.00446429	1.80676	0.0454586	0.324675	0.209821
1p#2326_2328	1	2326	2328	24531228-24555287	24060	NPAL3	0.577206	1	0.012987	0.0223214	0	1	0	0.00446429	1.75932	0.0640057	0.324675	0.214286
1p#2329_2336	1	2329	2336	24570170-24605101	34932	DSCR1L2	0.577206	1	0.012987	0.0223214	0	1	0	0.00446429	1.61445	0.122898	0.311688	0.21875
1p#2337_2351	1	2337	2351	24620895-24741748	120854	CR613961, C1orf130, SRRM1	0.724416	1	0.012987	0.0178571	0	1	0	0.00446429	1.61445	0.122898	0.311688	0.21875
1p#2352_2353	1	2352	2353	24753435-24760392	6958		1.46464	0.64784	0.025974	0.0178571	0	1	0	0.00446429	1.61445	0.122898	0.311688	0.21875
1p#2354_2357	1	2354	2357	24777150-24814253	37104	AK098701	1.16735	1	0.025974	0.0223214	0	1	0	0.00446429	1.61445	0.122898	0.311688	0.21875
1p#2358_2358	1	2358	2358	24824908-24824967	60	CLIC4	0.577206	1	0.012987	0.0223214	0	1	0	0.00446429	1.61445	0.122898	0.311688	0.21875
1p#2359_2362	1	2359	2362	24835529-24858368	22840	CLIC4	0.577206	1	0.012987	0.0223214	0	1	0	0.00446429	1.61445	0.122898	0.311688	0.21875
1p#2363_2368	1	2363	2368	24869513-24914330	44818	CLIC4	0.577206	1	0.012987	0.0223214	0	1	0	0.00446429	1.65732	0.0902824	0.311688	0.214286
1p#2369_2370	1	2369	2370	24925340-24938339	13000		0.577206	1	0.012987	0.0223214	0	1	0	0.00446429	1.61445	0.122898	0.311688	0.21875
1p#2371_2372	1	2371	2372	24947937-24966349	18413		0.479023	0.68246	0.012987	0.0267857	0	1	0	0.00446429	1.65732	0.0902824	0.311688	0.214286
1p#2373_2379	1	2373	2379	24981038-25036717	55680	RUNX3	0.577206	1	0.012987	0.0223214	0	1	0	0.00446429	1.65732	0.0902824	0.311688	0.214286
1p#2380_2387	1	2380	2387	25051717-25208694	156978		0.724416	1	0.012987	0.0178571	0	1	0	0.00446429	1.70218	0.0864969	0.311688	0.209821
1p#2388_2396	1	2388	2396	25246110-25314379	68270	SYF2, C1orf63	0.724416	1	0.012987	0.0178571	0	1	0	0.00446429	1.64516	0.115505	0.298701	0.205357
1p#2397_2397	1	2397	2397	25315366-25315418	53	C1orf63	0.968972	1	0.025974	0.0267857	0	1	0	0.00446429	1.61445	0.122898	0.311688	0.21875
1p#2398_2398	1	2398	2398	25318800-25318845	46	C1orf63	0.827172	1	0.025974	0.03125	0	1	0	0.00446429	1.68324	0.0724142	0.337662	0.232143
1p#2399_2399	1	2399	2399	25330634-25330693	60	BC041843	0.867967	1	0.038961	0.0446429	0	1	0	0.00446429	1.62796	0.0965053	0.324675	0.227679
1p#2400_2404	1	2400	2404	25354765-25402337	47573	RHD, BC041843	0.65881	0.769026	0.038961	0.0580357	0	1	0	0.00446429	1.88584	0.0355955	0.363636	0.232143
1p#2405_2405	1	2405	2405	25408815-25408867	53	BC041843	0.968552	1	0.038961	0.0401786	0	1	0	0.00446429	1.98367	0.0230828	0.363636	0.223214
1p#2406_2406	1	2406	2406	25414726-25414785	60	TMEM50A	0.479023	0.68246	0.012987	0.0267857	0	1	0	0.00446429	1.46471	0.213054	0.285714	0.214286
1p#2407_2414	1	2407	2414	25420528-25500418	79891	TMEM50A, RHCE, AK127547	0.577206	1	0.012987	0.0223214	0	1	0	0.00446429	1.60129	0.119709	0.298701	0.209821
1p#2415_2416	1	2415	2416	25505692-25512963	7272	BC007687	0.577206	1	0.012987	0.0223214	0	1	0	0.00446429	1.64516	0.115505	0.298701	0.205357
1p#2417_2425	1	2417	2425	25522768-25635198	112431	LDLRAP1, AK127053, MAN1C1	0.577206	1	0.012987	0.0223214	0	1	0	0.00446429	1.54545	0.156906	0.285714	0.205357
1p#2426_2447	1	2426	2447	25651404-25835874	184471	MAN1C1, AK128560, SEPN1, FAM54B	0.577206	1	0.012987	0.0223214	0	1	0	0.00446429	1.58846	0.152362	0.285714	0.200893
1p#2448_2459	1	2448	2459	25840206-25895621	55416	FAM54B, C1orf135, PAQR7, FLJ32206	0.577206	1	0.012987	0.0223214	0	1	0	0.00446429	1.54545	0.156906	0.285714	0.205357
1p#2460_2472	1	2460	2472	25902645-25979238	76594	FLJ32206, STMN1, PAFAH2	0.577206	1	0.012987	0.0223214	0	1	0	0.00446429	1.50422	0.208279	0.285714	0.209821
1p#2473_2480	1	2473	2480	25985159-26038660	53502	PAFAH2, EXTL1	0.577206	1	0.012987	0.0223214	0	1	0	0.00446429	1.46471	0.213054	0.285714	0.214286
1p#2481_2489	1	2481	2489	26042547-26094680	52134	EXTL1, SLC30A2, TRIM63	0.577206	1	0.012987	0.0223214	0	1	0	0.00446429	1.42681	0.275897	0.285714	0.21875
1p#2490_2505	1	2490	2505	26108325-26192682	84358	PDIK1L, GRRP1, CNKSR1	0.577206	1	0.012987	0.0223214	0	1	0	0	1.42681	0.275897	0.285714	0.21875
1p#2506_2520	1	2506	2520	26200454-26304072	103619	CNKSR1, CATSPER4, CCDC21, SH3BGRL3, UBXD5	0.577206	1	0.012987	0.0223214	0	1	0	0	1.42681	0.275897	0.285714	0.21875
1p#2521_2532	1	2521	2532	26313070-26378795	65726	UBXD5, AK097368, CD52, FLJ38020, AIM1L, ZNF683	0.577206	1	0.012987	0.0223214	0	1	0	0	1.46471	0.213054	0.285714	0.214286
1p#2533_2555	1	2533	2555	26387284-26548938	161655	LIN28, DHDDS, HMGN2, RPS6KA1	0.724416	1	0.012987	0.0178571	0	1	0	0	1.46471	0.213054	0.285714	0.214286
1p#2556_2560	1	2556	2560	26554491-26590772	36282	RPS6KA1	0.724416	1	0.012987	0.0178571	0	1	0	0	1.55928	0.161004	0.298701	0.214286
1p#2561_2567	1	2561	2567	26601158-26685457	84300	BC015798	0.724416	1	0.012987	0.0178571	0	1	0	0	1.65732	0.0902824	0.311688	0.214286
1p#2568_2575	1	2568	2575	26694474-26769443	74970	BC015798, ARID1A	0.724416	1	0.012987	0.0178571	0	1	0	0	1.70218	0.0864969	0.311688	0.209821
1p#2576_2579	1	2576	2579	26778396-26799858	21463	ARID1A, PIGV	0.724416	1	0.012987	0.0178571	0	1	0	0	1.80676	0.0454586	0.324675	0.209821
1p#2580_2608	1	2580	2608	26807319-26966275	158957	PIGV, BC015798, ZDHHC18, SFN, ATPBD1B, GPATC3, NR0B2, NUDC, C1orf172	0.724416	1	0.012987	0.0178571	0	1	0	0	1.70218	0.0864969	0.311688	0.209821
1p#2609_2610	1	2609	2610	26973678-26978591	4914	BC015798	0.724416	1	0.012987	0.0178571	0	1	0	0	1.74882	0.0620326	0.311688	0.205357
1p#2611_2624	1	2611	2624	26986172-27110223	124052	BC015798, LOC388610, FAM46B, SLC9A1	0.724416	1	0.012987	0.0178571	0	1	0	0	1.64516	0.115505	0.298701	0.205357
1p#2625_2638	1	2625	2638	27116430-27246884	130455	SLC9A1, WDTC1	1.46464	0.64784	0.025974	0.0178571	0	1	0	0	1.64516	0.115505	0.298701	0.205357
1p#2639_2643	1	2639	2643	27246825-27285803	38979	WDTC1	1.46464	0.64784	0.025974	0.0178571	0	1	0	0	1.54545	0.156906	0.285714	0.205357
1p#2644_2646	1	2644	2646	27291632-27307574	15943	WDTC1	1.46464	0.64784	0.025974	0.0178571	0	1	0	0	1.58846	0.152362	0.285714	0.200893
1p#2647_2647	1	2647	2647	27313503-27313559	57	WDTC1	1.16735	1	0.025974	0.0223214	0	1	0	0	1.58846	0.152362	0.285714	0.200893
1p#2648_2652	1	2648	2652	27318956-27345476	26521	AB028960, C1orf160	0.577206	1	0.012987	0.0223214	Inf	0.255814	0.012987	0	1.58846	0.152362	0.285714	0.200893
1p#2653_2661	1	2653	2661	27348469-27383265	34797	SYTL1, MAP3K6, FCN3	0.408879	0.68462	0.012987	0.03125	Inf	0.255814	0.012987	0	1.58846	0.152362	0.285714	0.200893
1p#2662_2663	1	2662	2663	27388355-27391298	2944	CD164L2	0.827172	1	0.025974	0.03125	Inf	0.255814	0.012987	0	1.58846	0.152362	0.285714	0.200893
1p#2664_2668	1	2664	2668	27395020-27418687	23668	GPR3, WASF2	0.827172	1	0.025974	0.03125	Inf	0.255814	0.012987	0	1.63345	0.111834	0.285714	0.196429
1p#2669_2669	1	2669	2669	27423370-27423429	60	WASF2	0.408879	0.68462	0.012987	0.03125	Inf	0.255814	0.012987	0	1.63345	0.111834	0.285714	0.196429
1p#2670_2671	1	2670	2671	27434297-27440053	5757	WASF2	0.479023	0.68246	0.012987	0.0267857	Inf	0.255814	0.012987	0	1.63345	0.111834	0.285714	0.196429
1p#2672_2674	1	2672	2674	27448260-27470599	22340	WASF2	0.577206	1	0.012987	0.0223214	Inf	0.255814	0.012987	0	1.63345	0.111834	0.285714	0.196429
1p#2675_2677	1	2675	2677	27481448-27497174	15727	WASF2	0.479023	0.68246	0.012987	0.0267857	Inf	0.255814	0.012987	0	1.63345	0.111834	0.285714	0.196429
1p#2678_2680	1	2678	2680	27505793-27520666	14874		0.827172	1	0.025974	0.03125	0	1	0	0	1.63345	0.111834	0.285714	0.196429
1p#2681_2690	1	2681	2690	27535172-27611835	76664	BC064935, AHDC1	0.968972	1	0.025974	0.0267857	0	1	0	0	1.63345	0.111834	0.285714	0.196429
1p#2691_2696	1	2691	2696	27616724-27656482	39759	FGR, AK130188	0.968972	1	0.025974	0.0267857	0	1	0	0	1.58846	0.152362	0.285714	0.200893
1p#2697_2700	1	2697	2700	27668781-27695844	27064	IFI6	1.16735	1	0.025974	0.0223214	0	1	0	0	1.58846	0.152362	0.285714	0.200893
1p#2701_2702	1	2701	2702	27710158-27723570	13413		1.46464	0.64784	0.025974	0.0178571	0	1	0	0	1.58846	0.152362	0.285714	0.200893
1p#2703_2706	1	2703	2706	27732577-27755727	23151	FAM76A	1.46464	0.64784	0.025974	0.0178571	0	1	0	0	1.54545	0.156906	0.285714	0.205357
1p#2707_2717	1	2707	2717	27765928-27847003	81076	FAM76A, AK098318, STX12, PPP1R8	1.16735	1	0.025974	0.0223214	0	1	0	0	1.58846	0.152362	0.285714	0.200893
1p#2718_2741	1	2718	2741	27857741-27977826	120086	PPP1R8, C1orf38, RPA2, SMPDL3B, XKR8	1.16735	1	0.025974	0.0223214	0	1	0	0	1.63345	0.111834	0.285714	0.196429
1p#2742_2747	1	2742	2747	27986673-28035481	48809	EYA3	1.16735	1	0.025974	0.0223214	0	1	0	0	1.73904	0.080024	0.298701	0.196429
1p#2748_2748	1	2748	2748	28046147-28046206	60	EYA3	1.16735	1	0.025974	0.0223214	0	1	0	0	1.69115	0.08375	0.298701	0.200893
1p#2749_2754	1	2749	2754	28053271-28096652	43382	EYA3	1.16735	1	0.025974	0.0223214	0	1	0	0	1.73904	0.080024	0.298701	0.196429
1p#2755_2755	1	2755	2755	28105009-28105068	60		1.16735	1	0.025974	0.0223214	0	1	0	0	1.78916	0.056548	0.298701	0.191964
1p#2756_2776	1	2756	2776	28112368-28288245	175878	PTAFR, S52624, DNAJC8, ATPIF1, SESN2	1.16735	1	0.025974	0.0223214	0	1	0	0	1.68052	0.107673	0.285714	0.191964
1p#2777_2778	1	2777	2778	28298301-28309369	11069	AK057472	1.16735	1	0.025974	0.0223214	0	1	0	0	1.73	0.0769223	0.285714	0.1875
1p#2779_2781	1	2779	2781	28321171-28339860	18690	MED18	1.16735	1	0.025974	0.0223214	0	1	0	0	1.73	0.0769223	0.285714	0.1875
1p#2782_2789	1	2782	2789	28346491-28413475	66985	MED18, CR749449	1.77185	0.42615	0.038961	0.0223214	0	1	0	0	1.73	0.0769223	0.285714	0.1875
1p#2790_2790	1	2790	2790	28427315-28427372	58	CR749449	1.77185	0.42615	0.038961	0.0223214	0	1	0	0	1.68052	0.107673	0.285714	0.191964
1p#2791_2802	1	2791	2802	28627672-28721988	94317	PHACTR4, RCC1, TRSPAP1	2.39183	0.240764	0.0519481	0.0223214	0	1	0	0	1.68052	0.107673	0.285714	0.191964
1p#2803_2806	1	2803	2806	28724870-28739366	14497	TRSPAP1, AK092096, BC022205, RAB42	1.77185	0.42615	0.038961	0.0223214	0	1	0	0	1.68052	0.107673	0.285714	0.191964
1p#2807_2808	1	2807	2808	28743244-28750436	7193	TAF12	1.77185	0.42615	0.038961	0.0223214	0	1	0	0	1.63345	0.111834	0.285714	0.196429
1p#2809_2822	1	2809	2822	28754295-28875377	121083	TAF12, GMEB1	1.16735	1	0.025974	0.0223214	0	1	0	0	1.63345	0.111834	0.285714	0.196429
1p#2823_2824	1	2823	2824	28884707-28895759	11053	YTHDF2	0.968972	1	0.025974	0.0267857	0	1	0	0	1.63345	0.111834	0.285714	0.196429
1p#2825_2832	1	2825	2832	28910315-28973225	62911	YTHDF2, OPRD1	0.968972	1	0.025974	0.0267857	0	1	0	0	1.63345	0.111834	0.285714	0.196429
1p#2833_2836	1	2833	2836	28980127-29005605	25479	OPRD1	0.968972	1	0.025974	0.0267857	0	1	0	0	1.73904	0.080024	0.298701	0.196429
1p#2837_2843	1	2837	2843	29013967-29063108	49142	EPB41	1.16735	1	0.025974	0.0223214	0	1	0	0	1.69115	0.08375	0.298701	0.200893
1p#2844_2855	1	2844	2855	29074450-29191530	117081	EPB41	1.16735	1	0.025974	0.0223214	0	1	0	0	1.64516	0.115505	0.298701	0.205357
1p#2856_2866	1	2856	2866	29199657-29282895	83239	EPB41	1.16735	1	0.025974	0.0223214	0	1	0	0	1.64516	0.115505	0.298701	0.205357
1p#2867_2867	1	2867	2867	29295041-29295100	60	SFRS4	1.16735	1	0.025974	0.0223214	0	1	0	0	1.69115	0.08375	0.298701	0.200893
1p#2868_2868	1	2868	2868	29301936-29301995	60	SFRS4	1.16735	1	0.025974	0.0223214	0	1	0	0	1.73904	0.080024	0.298701	0.196429
1p#2869_2871	1	2869	2871	29307448-29336698	29251	SFRS4	1.16735	1	0.025974	0.0223214	0	1	0	0	1.78916	0.056548	0.298701	0.191964
1p#2872_2872	1	2872	2872	29348379-29348438	60	MECR	1.16735	1	0.025974	0.0223214	0	1	0	0	1.78916	0.056548	0.298701	0.191964
1p#2873_2873	1	2873	2873	29357441-29357499	59	MECR	1.77185	0.42615	0.038961	0.0223214	0	1	0	0	1.89307	0.0477995	0.285714	0.174107
1p#2874_2884	1	2874	2884	29367654-29454289	86636	MECR, PTPRU	1.77185	0.42615	0.038961	0.0223214	0	1	0	0	1.95312	0.0323054	0.285714	0.169643
1p#2885_2889	1	2885	2889	29461651-29500405	38755	PTPRU, BC040893	1.77185	0.42615	0.038961	0.0223214	0	1	0	0	1.83155	0.0662133	0.272727	0.169643
1p#2890_2890	1	2890	2890	29516026-29516085	60		1.47092	0.698305	0.038961	0.0267857	0	1	0	0	1.83155	0.0662133	0.272727	0.169643
1p#2891_2893	1	2891	2893	29565870-29614074	48205		1.47092	0.698305	0.038961	0.0267857	0	1	0	0	1.89091	0.0451375	0.272727	0.165179
1p#2894_2898	1	2894	2898	29635027-29737652	102626		1.47092	0.698305	0.038961	0.0267857	0	1	0	0.00446429	1.89091	0.0451375	0.272727	0.165179
1p#2899_2899	1	2899	2899	29768693-29768752	60		0.968972	1	0.025974	0.0267857	0	1	0	0.00446429	1.89091	0.0451375	0.272727	0.165179
1p#2900_2909	1	2900	2909	29786354-30116239	329886		0.827172	1	0.025974	0.03125	0	1	0	0.00446429	1.89091	0.0451375	0.272727	0.165179
1p#2910_2914	1	2910	2914	30157705-30258819	101115	BC042538	0.827172	1	0.025974	0.03125	0	1	0	0.00446429	2.01642	0.0297892	0.285714	0.165179
1p#2915_2939	1	2915	2939	30299292-30896028	596737	M55683, MATN1, LAPTM5	0.827172	1	0.025974	0.03125	0	1	0	0.00446429	2.08322	0.0195988	0.285714	0.160714
1p#2940_2940	1	2940	2940	30908698-30908757	60		0.827172	1	0.025974	0.03125	0	1	0	0.00446429	1.95355	0.0421139	0.272727	0.160714
1p#2941_2947	1	2941	2947	30915965-31019817	103853	AB007937, SDC3	0.827172	1	0.025974	0.03125	0	1	0	0.00446429	1.8284	0.06248	0.25974	0.160714
1p#2948_2951	1	2948	2951	31026945-31073623	46679	SDC3, PUM1	0.827172	1	0.025974	0.03125	0	1	0	0.00446429	1.7654	0.0856401	0.246753	0.15625
1p#2952_2956	1	2952	2956	31084037-31125023	40987	PUM1	0.968972	1	0.025974	0.0267857	0	1	0	0.00446429	1.7654	0.0856401	0.246753	0.15625
1p#2957_2958	1	2957	2958	31136968-31152012	15045	PUM1	0.968972	1	0.025974	0.0267857	0	1	0	0.00446429	1.70735	0.122799	0.246753	0.160714
1p#2959_2959	1	2959	2959	31161519-31161578	60	PUM1	0.968972	1	0.025974	0.0267857	0	1	0	0.00446429	1.6526	0.127294	0.246753	0.165179
1p#2960_2960	1	2960	2960	31170023-31170082	60	PUM1	0.968972	1	0.025974	0.0267857	0	1	0	0.00446429	1.55151	0.181264	0.246753	0.174107
1p#2961_2961	1	2961	2961	31176709-31176768	60	PUM1	0.827172	1	0.025974	0.03125	0	1	0	0.00446429	1.55151	0.181264	0.246753	0.174107
1p#2962_2967	1	2962	2967	31185491-31249019	63529	PUM1	0.827172	1	0.025974	0.03125	0	1	0	0.00446429	1.55151	0.181264	0.246753	0.174107
1p#2968_2968	1	2968	2968	31267957-31268016	60		0.827172	1	0.025974	0.03125	0	1	0	0.00446429	1.60072	0.176495	0.246753	0.169643
1p#2969_2971	1	2969	2971	31296209-31317079	20871		0.720745	1	0.025974	0.0357143	0	1	0	0.00446429	1.60072	0.176495	0.246753	0.169643
1p#2972_2974	1	2972	2974	31322757-31329203	6447	FAM77C	0.720745	1	0.025974	0.0357143	0	1	0	0.00446429	1.6526	0.127294	0.246753	0.165179
1p#2975_2975	1	2975	2975	31335892-31335943	52		0.637865	0.735153	0.025974	0.0401786	0	1	0	0.00446429	1.70735	0.122799	0.246753	0.160714
1p#2976_2979	1	2976	2979	31342332-31379915	37584		0.720745	1	0.025974	0.0357143	0	1	0	0.00892857	1.8284	0.06248	0.25974	0.160714
1p#2980_2980	1	2980	2980	31389133-31389192	60		0.720745	1	0.025974	0.0357143	0	1	0	0.00892857	1.76977	0.0907006	0.25974	0.165179
1p#2981_2991	1	2981	2991	31401595-31490767	89173	WDR57, PS1D	0.720745	1	0.025974	0.0357143	0	1	0	0.00892857	1.76977	0.0907006	0.25974	0.165179
1p#2992_2992	1	2992	2992	31496641-31496700	60	PS1D	0.720745	1	0.025974	0.0357143	0	1	0	0.00892857	1.6526	0.127294	0.246753	0.165179
1p#2993_2993	1	2993	2993	31503655-31503714	60	PS1D	0.720745	1	0.025974	0.0357143	0	1	0	0.00892857	1.70735	0.122799	0.246753	0.160714
1p#2994_2995	1	2994	2995	31508240-31512442	4203	FABP3	0.720745	1	0.025974	0.0357143	0	1	0	0.00892857	1.7654	0.0856401	0.246753	0.15625
1p#2996_2999	1	2996	2999	31519869-31544712	24844		0.637865	0.735153	0.025974	0.0401786	0	1	0	0.00892857	1.7654	0.0856401	0.246753	0.15625
1p#3000_3002	1	3000	3002	31553123-31566402	13280	AK127659, SERINC2	0.637865	0.735153	0.025974	0.0401786	0	1	0	0.00892857	1.70735	0.122799	0.246753	0.160714
1p#3003_3003	1	3003	3003	31571555-31571608	54	SERINC2	0.637865	0.735153	0.025974	0.0401786	0	1	0	0.00892857	1.6526	0.127294	0.246753	0.165179
1p#3004_3004	1	3004	3004	31572677-31572736	60	SERINC2	0.637865	0.735153	0.025974	0.0401786	0	1	0	0.00892857	1.70735	0.122799	0.246753	0.160714
1p#3005_3020	1	3005	3020	31576551-31748018	171468	SERINC2, AK093618, AK128262, CR596614, TINAGL1	0.867967	1	0.038961	0.0446429	0	1	0	0.00892857	1.7654	0.0856401	0.246753	0.15625
1p#3021_3026	1	3021	3026	31751834-31772792	20959	HCRTR1, PEF1	0.785621	1	0.038961	0.0491071	0	1	0	0.00892857	1.89037	0.0589333	0.25974	0.15625
1p#3027_3029	1	3027	3029	31778410-31789555	11146	PEF1, COL16A1	0.517324	0.526746	0.025974	0.0491071	0	1	0	0.00892857	1.89037	0.0589333	0.25974	0.15625
1p#3030_3032	1	3030	3032	31794816-31809112	14297	COL16A1	0.472089	0.530676	0.025974	0.0535714	0	1	0	0.00892857	1.89037	0.0589333	0.25974	0.15625
1p#3033_3035	1	3033	3035	31816803-31838019	21217	COL16A1	0.472089	0.530676	0.025974	0.0535714	0	1	0	0.00892857	2.02555	0.0363647	0.25974	0.147321
1p#3036_3037	1	3036	3037	31851209-31857810	6602		0.472089	0.530676	0.025974	0.0535714	1.45853	1	0.012987	0.00892857	1.89165	0.054947	0.246753	0.147321
1p#3038_3038	1	3038	3038	31869398-31869457	60	BAI2	0.472089	0.530676	0.025974	0.0535714	1.45853	1	0.012987	0.00892857	1.96067	0.0514656	0.246753	0.142857
1p#3039_3042	1	3039	3042	31886432-31913515	27084	BAI2	0.517324	0.526746	0.025974	0.0491071	1.45853	1	0.012987	0.00892857	1.96067	0.0514656	0.246753	0.142857
1p#3043_3044	1	3043	3044	31919253-31924954	5702		0.517324	0.526746	0.025974	0.0491071	1.45853	1	0.012987	0.00892857	1.89165	0.054947	0.246753	0.147321
1p#3045_3046	1	3045	3046	31932220-31947231	15012	SPOCD1	0.571579	0.73698	0.025974	0.0446429	1.45853	1	0.012987	0.00892857	1.89165	0.054947	0.246753	0.147321
1p#3047_3053	1	3047	3053	31957740-32048529	90790	PTP4A2	0.637865	0.735153	0.025974	0.0401786	1.45853	1	0.012987	0.00892857	1.82667	0.0815883	0.246753	0.151786
1p#3054_3058	1	3054	3058	32053477-32086449	32973	PTP4A2	0.637865	0.735153	0.025974	0.0401786	2.92138	0.446822	0.012987	0.00446429	1.82667	0.0815883	0.246753	0.151786
1p#3059_3072	1	3059	3072	32098465-32231065	132601	BC037923, KHDRBS1, AK091346, TMEM39B	0.968552	1	0.038961	0.0401786	2.92138	0.446822	0.012987	0.00446429	1.82667	0.0815883	0.246753	0.151786
1p#3073_3078	1	3073	3078	32236646-32277387	40742	TMEM39B, KPNA6	0.867967	1	0.038961	0.0446429	2.92138	0.446822	0.012987	0.00446429	1.82667	0.0815883	0.246753	0.151786
1p#3079_3079	1	3079	3079	32294190-32294249	60	KPNA6	0.867967	1	0.038961	0.0446429	2.92138	0.446822	0.012987	0.00446429	1.89165	0.054947	0.246753	0.147321
1p#3080_3081	1	3080	3081	32302250-32306825	4576	KPNA6	0.968552	1	0.038961	0.0401786	2.92138	0.446822	0.012987	0.00446429	1.89165	0.054947	0.246753	0.147321
1p#3082_3083	1	3082	3083	32314962-32322911	7950	TXLNA	0.968552	1	0.038961	0.0401786	2.92138	0.446822	0.012987	0.00446429	1.89165	0.054947	0.246753	0.147321
1p#3084_3098	1	3084	3098	32327655-32386829	59175	TXLNA, CCDC28B, IQCC, BC041458, C1orf91, EIF3S2, AK096109, C1orf90, LCK	0.867967	1	0.038961	0.0446429	2.92138	0.446822	0.012987	0.00446429	1.89165	0.054947	0.246753	0.147321
1p#3099_3107	1	3099	3107	32392547-32456452	63906	LCK, HDAC1	0.968552	1	0.038961	0.0401786	2.92138	0.446822	0.012987	0.00446429	1.89165	0.054947	0.246753	0.147321
1p#3108_3139	1	3108	3139	32464691-32754975	290285	HDAC1, MARCKSL1, AK055014, TSSK3, BSDC1, BC028381, ZBTB8, AY158005	0.968552	1	0.038961	0.0401786	2.92138	0.446822	0.012987	0.00446429	1.96067	0.0514656	0.246753	0.142857
1p#3140_3146	1	3140	3146	32762174-32811469	49296	ZBTB8OS, RBBP4	1.09427	1	0.038961	0.0357143	2.92138	0.446822	0.012987	0.00446429	1.96067	0.0514656	0.246753	0.142857
1p#3147_3148	1	3147	3148	32815341-32824725	9385	SYNC1	1.09427	1	0.038961	0.0357143	Inf	0.255814	0.012987	0	1.96067	0.0514656	0.246753	0.142857
1p#3149_3161	1	3149	3161	32838663-32954613	115951	KIAA1522, YARS, S100PBPR	1.09427	1	0.038961	0.0357143	Inf	0.255814	0.012987	0	1.96067	0.0514656	0.246753	0.142857
1p#3162_3183	1	3162	3183	32960944-33110946	150003	S100PBPR, FNDC5, BC062297, HPCA, TMEM54, IBRDC3	0.968552	1	0.038961	0.0401786	Inf	0.255814	0.012987	0	2.03413	0.0334594	0.246753	0.138393
1p#3184_3187	1	3184	3187	33120401-33147771	27371	BC036308, AK2	0.867967	1	0.038961	0.0446429	Inf	0.255814	0.012987	0	2.03413	0.0334594	0.246753	0.138393
1p#3188_3188	1	3188	3188	33152971-33153030	60	AK2	0.867967	1	0.038961	0.0446429	Inf	0.255814	0.012987	0	2.17812	0.0211852	0.25974	0.138393
1p#3189_3196	1	3189	3196	33158375-33233320	74946	AK2, ADC	0.785621	1	0.038961	0.0491071	Inf	0.255814	0.012987	0	2.17812	0.0211852	0.25974	0.138393
1p#3197_3212	1	3197	3212	33240448-33409839	169392	ADC, AK091566, TRIM62, FLJ25476	0.785621	1	0.038961	0.0491071	Inf	0.255814	0.012987	0	2.26202	0.0132884	0.25974	0.133929
1p#3213_3215	1	3213	3215	33418574-33434900	16327	FLJ25476	0.517324	0.526746	0.025974	0.0491071	Inf	0.255814	0.012987	0	2.26202	0.0132884	0.25974	0.133929
1p#3216_3217	1	3216	3217	33445791-33451971	6181		0.517324	0.526746	0.025974	0.0491071	Inf	0.255814	0.012987	0	2.35168	0.0115824	0.25974	0.129464
1p#3218_3218	1	3218	3218	33459287-33459342	56	PHC2	0.571579	0.73698	0.025974	0.0446429	Inf	0.255814	0.012987	0	2.44773	0.0105991	0.25974	0.125
1p#3219_3225	1	3219	3225	33472499-33518081	45583	PHC2, AJ242730	0.571579	0.73698	0.025974	0.0446429	Inf	0.255814	0.012987	0	2.66187	0.0051892	0.25974	0.116071
1p#3226_3236	1	3226	3236	33528636-33637589	108954	AJ242730, ZNF31	0.867967	1	0.038961	0.0446429	Inf	0.255814	0.012987	0	2.48597	0.00884681	0.246753	0.116071
1p#3237_3237	1	3237	3237	33649657-33649716	60	CSMD2	1.17193	0.759437	0.0519481	0.0446429	0	1	0	0	2.48597	0.00884681	0.246753	0.116071
1p#3238_3238	1	3238	3238	33658705-33658764	60	CSMD2	1.17193	0.759437	0.0519481	0.0446429	0	1	0	0	2.38225	0.0104089	0.246753	0.120536
1p#3239_3240	1	3239	3240	33672581-33682127	9547	CSMD2	1.17193	0.759437	0.0519481	0.0446429	0	1	0	0	2.55071	0.00590968	0.25974	0.120536
1p#3241_3261	1	3241	3261	33691163-33864101	172939	CSMD2	1.17193	0.759437	0.0519481	0.0446429	0	1	0	0	2.78182	0.00280305	0.25974	0.111607
1p#3262_3278	1	3262	3278	33871599-33999138	127540	CSMD2	1.06081	1	0.0519481	0.0491071	0	1	0	0	2.91166	0.0023211	0.25974	0.107143
1p#3279_3311	1	3279	3311	34009464-34315544	306081	CSMD2, AK123355, C1orf94	1.06081	1	0.0519481	0.0491071	0	1	0	0	2.78182	0.00280305	0.25974	0.111607
1p#3312_3317	1	3312	3317	34321227-34394172	72946	C1orf94	1.06081	1	0.0519481	0.0491071	0	1	0	0	2.66187	0.0051892	0.25974	0.116071
1p#3318_3318	1	3318	3318	34427924-34427983	60		1.06081	1	0.0519481	0.0491071	0	1	0	0	2.78182	0.00280305	0.25974	0.111607
1p#3319_3329	1	3319	3329	34464228-34802643	338416		0.968119	1	0.0519481	0.0535714	0	1	0	0	2.78182	0.00280305	0.25974	0.111607
1p#3330_3330	1	3330	3330	34824534-34824593	60		0.968119	1	0.0519481	0.0535714	0	1	0	0	2.5979	0.00792706	0.246753	0.111607
1p#3331_3333	1	3331	3333	34850068-34868799	18732	BX648912	0.968119	1	0.0519481	0.0535714	0	1	0	0	2.71908	0.00424145	0.246753	0.107143
1p#3334_3334	1	3334	3334	34875631-34875690	60	BX648912	0.968119	1	0.0519481	0.0535714	0	1	0	0	2.85103	0.00359673	0.246753	0.102679
1p#3335_3337	1	3335	3337	34888632-34906167	17536	BX648912, GJB4	0.968119	1	0.0519481	0.0535714	0	1	0	0	2.71908	0.00424145	0.246753	0.107143
1p#3338_3343	1	3338	3343	34914214-34959527	45314	BX648912, GJB3	0.968119	1	0.0519481	0.0535714	0	1	0	0	2.85103	0.00359673	0.246753	0.102679
1p#3344_3347	1	3344	3347	34966859-34985189	18331	BX648912	0.968119	1	0.0519481	0.0535714	0	1	0	0	2.71908	0.00424145	0.246753	0.107143
1p#3348_3353	1	3348	3353	34991529-35024090	32562	LOC113444, AK091069, AF131778	0.968119	1	0.0519481	0.0535714	0	1	0	0	2.5979	0.00792706	0.246753	0.111607
1p#3354_3356	1	3354	3356	35031853-35066880	35028		0.968119	1	0.0519481	0.0535714	0	1	0	0	2.48597	0.00884681	0.246753	0.116071
1p#3357_3359	1	3357	3359	35081313-35111918	30606	BC042172	0.968119	1	0.0519481	0.0535714	0	1	0	0	2.28592	0.0170661	0.246753	0.125
1p#3360_3360	1	3360	3360	35118560-35118606	47	ZMYM6	1.06081	1	0.0519481	0.0491071	0	1	0	0	2.28592	0.0170661	0.246753	0.125
1p#3361_3370	1	3361	3370	35131103-35232310	101208	ZMYM6, AK125741, ZMYM1	1.06081	1	0.0519481	0.0491071	0	1	0	0	2.44773	0.0105991	0.25974	0.125
1p#3371_3374	1	3371	3374	35239382-35289615	50234	ZMYM1	1.06081	1	0.0519481	0.0491071	0	1	0	0	2.44773	0.0105991	0.25974	0.125
1p#3375_3380	1	3375	3380	35308870-35336403	27534	AL831889, SFPQ	1.06081	1	0.0519481	0.0491071	0	1	0	0	2.61526	0.00393066	0.272727	0.125
1p#3381_3387	1	3381	3387	35345961-35431157	85197	ZMYM4	1.06081	1	0.0519481	0.0491071	0	1	0	0	2.44773	0.0105991	0.25974	0.125
1p#3388_3388	1	3388	3388	35441900-35441959	60	ZMYM4	1.06081	1	0.0519481	0.0491071	0	1	0	0	2.61526	0.00393066	0.272727	0.125
1p#3389_3392	1	3389	3392	35450946-35484985	34040	ZMYM4	1.17193	0.759437	0.0519481	0.0446429	0	1	0	0	2.61526	0.00393066	0.272727	0.125
1p#3393_3393	1	3393	3393	35493625-35493684	60	ZMYM4	1.17193	0.759437	0.0519481	0.0446429	0	1	0	0	2.61526	0.00393066	0.272727	0.125
1p#3394_3399	1	3394	3399	35505287-35550299	45013	ZMYM4	1.17193	0.759437	0.0519481	0.0446429	0	1	0	0	2.72552	0.00338021	0.272727	0.120536
1p#3400_3402	1	3400	3402	35560539-35576930	16392	KIAA0319L	1.17193	0.759437	0.0519481	0.0446429	0	1	0	0	2.84408	0.00184772	0.272727	0.116071
1p#3403_3413	1	3403	3413	35588214-35689151	100938	KIAA0319L	1.17193	0.759437	0.0519481	0.0446429	0	1	0	0	2.66187	0.0051892	0.25974	0.116071
1p#3414_3421	1	3414	3421	35694651-35744724	50074	NCDN, TFAP2E, AB209470, PSMB2	0.867967	1	0.038961	0.0446429	0	1	0	0	2.84408	0.00184772	0.272727	0.116071
1p#3422_3423	1	3422	3423	35750121-35756307	6187	PSMB2	0.968552	1	0.038961	0.0401786	0	1	0	0.00446429	2.84408	0.00184772	0.272727	0.116071
1p#3424_3426	1	3424	3426	35764037-35790450	26414	PSMB2	0.968552	1	0.038961	0.0401786	0	1	0	0.00446429	2.66187	0.0051892	0.25974	0.116071
1p#3427_3454	1	3427	3454	35802023-36058760	256738	FLJ38984, AF297866, CLSPN, EIF2C4, AB046787, AK001622, EIF2C1	0.968552	1	0.038961	0.0401786	0	1	0	0.00446429	2.55071	0.00590968	0.25974	0.120536
1p#3455_3456	1	3455	3456	36068911-36080554	11644	EIF2C3	0.968552	1	0.038961	0.0401786	0	1	0	0.00446429	2.44773	0.0105991	0.25974	0.125
1p#3457_3457	1	3457	3457	36085098-36085157	60	EIF2C3	0.867967	1	0.038961	0.0446429	0	1	0	0.00446429	2.44773	0.0105991	0.25974	0.125
1p#3458_3467	1	3458	3467	36101620-36198291	96672	EIF2C3	1.17193	0.759437	0.0519481	0.0446429	0	1	0	0.00446429	2.44773	0.0105991	0.25974	0.125
1p#3468_3468	1	3468	3468	36206460-36206519	60		1.17193	0.759437	0.0519481	0.0446429	0	1	0	0.00446429	2.28592	0.0170661	0.246753	0.125
1p#3469_3469	1	3469	3469	36212191-36212250	60		1.17193	0.759437	0.0519481	0.0446429	0	1	0	0.00446429	2.38225	0.0104089	0.246753	0.120536
1p#3470_3471	1	3470	3471	36216123-36219910	3788	TEKT2	0.867967	1	0.038961	0.0446429	0	1	0	0.00446429	2.38225	0.0104089	0.246753	0.120536
1p#3472_3486	1	3472	3486	36222936-36310333	87398	TEKT2, ADPRHL2, COL8A2, TRAPPC3, RPRC1	0.785621	1	0.038961	0.0491071	0	1	0	0.00446429	2.38225	0.0104089	0.246753	0.120536
1p#3487_3494	1	3487	3494	36317814-36374700	56887	THRAP3	0.472089	0.530676	0.025974	0.0535714	2.92138	0.446822	0.012987	0.00446429	2.38225	0.0104089	0.246753	0.120536
1p#3495_3496	1	3495	3496	36385958-36397305	11348	THRAP3	0.433799	0.36967	0.025974	0.0580357	2.92138	0.446822	0.012987	0.00446429	2.38225	0.0104089	0.246753	0.120536
1p#3497_3498	1	3497	3498	36405669-36417217	11549	THRAP3	0.65881	0.769026	0.038961	0.0580357	0	1	0	0.00446429	2.38225	0.0104089	0.246753	0.120536
1p#3499_3505	1	3499	3505	36425823-36459607	33785	THRAP3, C1orf113	0.716974	0.767399	0.038961	0.0535714	0	1	0	0.00446429	2.38225	0.0104089	0.246753	0.120536
1p#3506_3507	1	3506	3507	36469888-36476238	6351	STK40	0.785621	1	0.038961	0.0491071	0	1	0	0.00446429	2.38225	0.0104089	0.246753	0.120536
1p#3508_3517	1	3508	3517	36491587-36558170	66584	STK40, LSM10, C1orf102	0.867967	1	0.038961	0.0446429	0	1	0	0.00446429	2.38225	0.0104089	0.246753	0.120536
1p#3518_3523	1	3518	3523	36562950-36595488	32539	C1orf102, MRPS15	0.867967	1	0.038961	0.0446429	0	1	0	0.00446429	2.21929	0.0249766	0.233766	0.120536
1p#3524_3525	1	3524	3525	36600768-36607537	6770	CSF3R	0.867967	1	0.038961	0.0446429	0	1	0	0.00446429	2.31591	0.0152124	0.233766	0.116071
1p#3526_3526	1	3526	3526	36610785-36610841	57	CSF3R	0.867967	1	0.038961	0.0446429	0	1	0	0.00446429	2.53325	0.00779897	0.233766	0.107143
1p#3527_3533	1	3527	3533	36617039-36745045	128007	CSF3R	0.867967	1	0.038961	0.0446429	0	1	0	0.00446429	2.79002	0.00555926	0.233766	0.0982143
1p#3534_3542	1	3534	3542	36777734-36939628	161895	GRIK3	1.17193	0.759437	0.0519481	0.0446429	0	1	0	0.00446429	2.79002	0.00555926	0.233766	0.0982143
1p#3543_3548	1	3543	3548	36956634-37005108	48475	GRIK3	1.17193	0.759437	0.0519481	0.0446429	0	1	0	0.00446429	2.59209	0.00963891	0.220779	0.0982143
1p#3549_3569	1	3549	3569	37011666-37212467	200802	GRIK3	1.06081	1	0.0519481	0.0491071	0	1	0	0.00446429	2.59209	0.00963891	0.220779	0.0982143
1p#3570_3576	1	3570	3576	37244817-37416018	171202		1.06081	1	0.0519481	0.0491071	0	1	0	0.00446429	2.79002	0.00555926	0.233766	0.0982143
1p#3577_3578	1	3577	3578	37442751-37460384	17634		1.06081	1	0.0519481	0.0491071	0	1	0	0.00446429	2.65604	0.00640215	0.233766	0.102679
1p#3579_3580	1	3579	3580	37494258-37517025	22768		1.06081	1	0.0519481	0.0491071	0	1	0	0.00446429	2.53325	0.00779897	0.233766	0.107143
1p#3581_3581	1	3581	3581	37554771-37554830	60		1.06081	1	0.0519481	0.0491071	0	1	0	0.00446429	2.42025	0.0131827	0.233766	0.111607
1p#3582_3586	1	3582	3586	37578554-37619396	40843	ZC3H12A	1.06081	1	0.0519481	0.0491071	0	1	0	0.00446429	2.15148	0.0362842	0.220779	0.116071
1p#3587_3595	1	3587	3595	37625008-37689599	64592	C1orf149, SNIP1	1.06081	1	0.0519481	0.0491071	0	1	0	0.00446429	2.31591	0.0152124	0.233766	0.116071
1p#3596_3603	1	3596	3603	37692401-37727514	35114	DNALI1, GNL2	1.06081	1	0.0519481	0.0491071	0	1	0	0.00446429	2.42025	0.0131827	0.233766	0.111607
1p#3604_3606	1	3604	3606	37735115-37746995	11881	RSPO1	0.968119	1	0.0519481	0.0535714	0	1	0	0.00446429	2.42025	0.0131827	0.233766	0.111607
1p#3607_3617	1	3607	3617	37755444-37827318	71875	RSPO1, C1orf109, CDCA8	0.968119	1	0.0519481	0.0535714	0	1	0	0.00446429	2.53325	0.00779897	0.233766	0.107143
1p#3618_3623	1	3618	3623	37831805-37866063	34259	CDCA8, EPHA10	0.889697	1	0.0519481	0.0580357	0	1	0	0.00446429	2.53325	0.00779897	0.233766	0.107143
1p#3624_3641	1	3624	3641	37876258-37995516	119259	EPHA10, MANEAL, YRDC, AK125603, MTF1, INPP5B	0.889697	1	0.0519481	0.0580357	0	1	0	0.00446429	2.35339	0.0195443	0.220779	0.107143
1p#3642_3643	1	3642	3643	38001220-38007963	6744	INPP5B	0.889697	1	0.0519481	0.0580357	0	1	0	0.00446429	2.2484	0.0221278	0.220779	0.111607
1p#3644_3644	1	3644	3644	38015013-38015072	60	INPP5B	0.822439	1	0.0519481	0.0625	0	1	0	0.00446429	2.2484	0.0221278	0.220779	0.111607
1p#3645_3650	1	3645	3650	38027335-38093598	66264	INPP5B, SF3A3	1.12666	0.785381	0.0649351	0.0580357	0	1	0	0.00446429	2.2484	0.0221278	0.220779	0.111607
1p#3651_3655	1	3651	3655	38104039-38131841	27803	SF3A3, FHL3	1.12666	0.785381	0.0649351	0.0580357	0	1	0	0.00446429	2.08214	0.0522821	0.207792	0.111607
1p#3656_3656	1	3656	3656	38142224-38142283	60	BC059172	1.12666	0.785381	0.0649351	0.0580357	0	1	0	0.00446429	2.17936	0.0320243	0.207792	0.107143
1p#3657_3662	1	3657	3662	38145426-38170889	25464	BC059172, UTP11L	1.12666	0.785381	0.0649351	0.0580357	0	1	0	0.00446429	2.0109	0.0746544	0.194805	0.107143
1p#3663_3667	1	3663	3667	38176210-38243489	67280		1.12666	0.785381	0.0649351	0.0580357	0	1	0	0.00446429	2.10838	0.0460898	0.194805	0.102679
1p#3668_3691	1	3668	3691	38260582-38919064	658483		1.04153	1	0.0649351	0.0625	0	1	0	0.00446429	2.10838	0.0460898	0.194805	0.102679
1p#3692_3692	1	3692	3692	38942747-38942806	60		1.04153	1	0.0649351	0.0625	0	1	0	0.00446429	1.77132	0.152953	0.168831	0.102679
1p#3693_3693	1	3693	3693	38960046-38960105	60		1.26658	0.604237	0.0779221	0.0625	0	1	0	0.00446429	1.61059	0.219694	0.155844	0.102679
1p#3694_3695	1	3694	3695	38969062-38973257	4196	AK023373	1.26658	0.604237	0.0779221	0.0625	0	1	0	0.00446429	1.53609	0.307998	0.155844	0.107143
1p#3696_3697	1	3696	3697	38983228-38987176	3949	RRAGC	1.26658	0.604237	0.0779221	0.0625	0	1	0	0.00446429	1.68943	0.162639	0.168831	0.107143
1p#3698_3698	1	3698	3698	38990603-38990661	59	RRAGC	1.26658	0.604237	0.0779221	0.0625	0	1	0	0.00446429	1.61407	0.231922	0.168831	0.111607
1p#3699_3708	1	3699	3708	38998165-39056889	58725	MYCBP, GJA10, RHBDL2	1.26658	0.604237	0.0779221	0.0625	0	1	0	0.00446429	1.61407	0.231922	0.168831	0.111607
1p#3709_3722	1	3709	3722	39072444-39180030	107587	RHBDL2, C1orf108, NDUFS5	1.17677	0.796091	0.0779221	0.0669643	0	1	0	0.00446429	1.61407	0.231922	0.168831	0.111607
1p#3723_3725	1	3723	3725	39193769-39219401	25633	MACF1	1.26658	0.604237	0.0779221	0.0625	0	1	0	0.00446429	1.61407	0.231922	0.168831	0.111607
1p#3726_3728	1	3726	3728	39225329-39239170	13842	MACF1	1.26658	0.604237	0.0779221	0.0625	0	1	0	0.00446429	1.61407	0.231922	0.168831	0.111607
1p#3729_3738	1	3729	3738	39245371-39324539	79169	MACF1	1.04153	1	0.0649351	0.0625	0	1	0	0.00446429	1.61407	0.231922	0.168831	0.111607
1p#3739_3742	1	3739	3742	39331307-39362688	31382	MACF1	0.822439	1	0.0519481	0.0625	0	1	0	0.00446429	1.61407	0.231922	0.168831	0.111607
1p#3743_3743	1	3743	3743	39374506-39374565	60	MACF1	0.889697	1	0.0519481	0.0580357	0	1	0	0.00446429	1.61407	0.231922	0.168831	0.111607
1p#3744_3751	1	3744	3751	39382999-39450269	67271	MACF1	0.889697	1	0.0519481	0.0580357	0	1	0	0.00446429	1.54446	0.241802	0.168831	0.116071
1p#3752_3753	1	3752	3753	39457339-39470847	13509	MACF1	1.12666	0.785381	0.0649351	0.0580357	0	1	0	0.00446429	1.54446	0.241802	0.168831	0.116071
1p#3754_3755	1	3754	3755	39485528-39495571	10044	MACF1	1.04153	1	0.0649351	0.0625	0	1	0	0.00446429	1.54446	0.241802	0.168831	0.116071
1p#3756_3757	1	3756	3757	39504886-39515159	10274	MACF1	1.17677	0.796091	0.0779221	0.0669643	0	1	0	0.00446429	1.54446	0.241802	0.168831	0.116071
1p#3758_3765	1	3758	3765	39523382-39598369	74988	MACF1	1.17677	0.796091	0.0779221	0.0669643	0	1	0	0.00446429	1.61407	0.231922	0.168831	0.111607
1p#3766_3767	1	3766	3767	39607083-39614611	7529	MACF1	1.09823	0.803973	0.0779221	0.0714286	0	1	0	0.00446429	1.61407	0.231922	0.168831	0.111607
1p#3768_3768	1	3768	3768	39622759-39622818	60		1.0289	1	0.0779221	0.0758929	0	1	0	0.00446429	1.54446	0.241802	0.168831	0.116071
1p#3769_3770	1	3769	3770	39636654-39641769	5116	BMP8A	0.967217	1	0.0779221	0.0803571	0	1	0	0.00446429	1.54446	0.241802	0.168831	0.116071
1p#3771_3771	1	3771	3771	39658037-39658083	47	BMP8A	0.967217	1	0.0779221	0.0803571	0	1	0	0.00446429	1.54446	0.241802	0.168831	0.116071
1p#3772_3772	1	3772	3772	39666274-39666333	60	AK092606	1.0289	1	0.0779221	0.0758929	0	1	0	0.00446429	1.54446	0.241802	0.168831	0.116071
1p#3773_3786	1	3773	3786	39680263-39775887	95625	AK092606, PABPC4, HEYL	1.0289	1	0.0779221	0.0758929	0	1	0	0.00446429	1.54446	0.241802	0.168831	0.116071
1p#3787_3788	1	3787	3788	39779875-39784463	4589		0.967217	1	0.0779221	0.0803571	0	1	0	0.00446429	1.54446	0.241802	0.168831	0.116071
1p#3789_3795	1	3789	3795	39788894-39818010	29117	AK056830, NT5C1A, HPCAL4	1.0289	1	0.0779221	0.0758929	0	1	0	0.00446429	1.54446	0.241802	0.168831	0.116071
1p#3796_3803	1	3796	3803	39823544-39876044	52501	HPCAL4, PPIE	1.09823	0.803973	0.0779221	0.0714286	0	1	0	0.00446429	1.54446	0.241802	0.168831	0.116071
1p#3804_3819	1	3804	3819	39883595-39999740	116146	PPIE, BMP8B, TRIT1	1.09823	0.803973	0.0779221	0.0714286	0	1	0	0.00446429	1.47999	0.330198	0.168831	0.120536
1p#3820_3820	1	3820	3820	40012156-40012215	60	TRIT1	1.17677	0.796091	0.0779221	0.0669643	0	1	0	0.00446429	1.47999	0.330198	0.168831	0.120536
1p#3821_3827	1	3821	3827	40025477-40074668	49192	MYCL1	1.17677	0.796091	0.0779221	0.0669643	0	1	0	0.00446429	1.47999	0.330198	0.168831	0.120536
1p#3828_3836	1	3828	3836	40090836-40167901	77066	MFSD2	1.09823	0.803973	0.0779221	0.0714286	0	1	0	0.00446429	1.54446	0.241802	0.168831	0.116071
1p#3837_3842	1	3837	3842	40178755-40221256	42502	CAP1, PPT1	1.17677	0.796091	0.0779221	0.0669643	0	1	0	0.00446429	1.54446	0.241802	0.168831	0.116071
1p#3843_3844	1	3843	3844	40227172-40240283	13112	PPT1	1.09823	0.803973	0.0779221	0.0714286	0	1	0	0.00446429	1.54446	0.241802	0.168831	0.116071
1p#3845_3860	1	3845	3860	40254175-40406715	152541	RLF, TMCO2, ZMPSTE24	1.09823	0.803973	0.0779221	0.0714286	0	1	0	0.00446429	1.68904	0.172408	0.181818	0.116071
1p#3861_3862	1	3861	3862	40420761-40427887	7127	ZMPSTE24	0.967217	1	0.0779221	0.0803571	0	1	0	0.00446429	1.54446	0.241802	0.168831	0.116071
1p#3863_3870	1	3863	3870	40440144-40487657	47514	COL9A2	0.912062	1	0.0779221	0.0848214	0	1	0	0.00446429	1.54446	0.241802	0.168831	0.116071
1p#3871_3871	1	3871	3871	40500193-40500252	60		0.795344	0.806081	0.0649351	0.0803571	2.92138	0.446822	0.012987	0.00446429	1.54446	0.241802	0.168831	0.116071
1p#3872_3872	1	3872	3872	40512308-40512367	60	SMAP1L	0.846049	1	0.0649351	0.0758929	2.92138	0.446822	0.012987	0.00446429	1.54446	0.241802	0.168831	0.116071
1p#3873_3880	1	3873	3880	40519040-40581817	62778	SMAP1L	0.846049	1	0.0649351	0.0758929	2.92138	0.446822	0.012987	0.00446429	1.61407	0.231922	0.168831	0.111607
1p#3881_3899	1	3881	3899	40589553-40742788	153236	ZNF643, AK125186, ZNF642, C1orf176, ZNF684	0.846049	1	0.0649351	0.0758929	2.92138	0.446822	0.012987	0.00446429	1.68943	0.162639	0.168831	0.107143
1p#3900_3900	1	3900	3900	40757238-40757297	60	RIMS3	0.795344	0.806081	0.0649351	0.0803571	2.92138	0.446822	0.012987	0.00446429	1.68943	0.162639	0.168831	0.107143
1p#3901_3901	1	3901	3901	40768276-40768335	60	RIMS3	0.795344	0.806081	0.0649351	0.0803571	2.92138	0.446822	0.012987	0.00446429	1.68943	0.162639	0.168831	0.107143
1p#3902_3902	1	3902	3902	40776878-40776937	60	RIMS3	0.795344	0.806081	0.0649351	0.0803571	2.92138	0.446822	0.012987	0.00446429	1.84773	0.110604	0.181818	0.107143
1p#3903_3906	1	3903	3906	40782503-40818907	36405	RIMS3	0.795344	0.806081	0.0649351	0.0803571	2.92138	0.446822	0.012987	0.00446429	1.9373	0.0733667	0.181818	0.102679
1p#3907_3907	1	3907	3907	40828054-40828113	60	NFYC	0.846049	1	0.0649351	0.0758929	2.92138	0.446822	0.012987	0.00446429	1.9373	0.0733667	0.181818	0.102679
1p#3908_3913	1	3908	3913	40834429-40873836	39408	NFYC	0.795344	0.806081	0.0649351	0.0803571	2.92138	0.446822	0.012987	0.00446429	1.9373	0.0733667	0.181818	0.102679
1p#3914_3919	1	3914	3919	40877495-40896197	18703	NFYC	0.795344	0.806081	0.0649351	0.0803571	2.92138	0.446822	0.012987	0.00446429	2.035	0.0659191	0.181818	0.0982143
1p#3920_3936	1	3920	3936	40898976-41035582	136607	NFYC, KCNQ4, AK074957, CITED4	0.749969	0.807476	0.0649351	0.0848214	2.92138	0.446822	0.012987	0.00446429	2.035	0.0659191	0.181818	0.0982143
1p#3937_3952	1	3937	3952	41061644-41168505	106862	CTPS, SLFNL1, AL157461, SCMH1	0.709062	0.635369	0.0649351	0.0892857	2.92138	0.446822	0.012987	0.00446429	2.035	0.0659191	0.181818	0.0982143
1p#3953_3953	1	3953	3953	41172714-41172773	60	SCMH1	0.86239	1	0.0779221	0.0892857	0	1	0	0.00446429	2.035	0.0659191	0.181818	0.0982143
1p#3954_3954	1	3954	3954	41180645-41180704	60	SCMH1	0.912062	1	0.0779221	0.0848214	0	1	0	0.00446429	2.035	0.0659191	0.181818	0.0982143
1p#3955_3955	1	3955	3955	41191176-41191235	60	SCMH1	0.795344	0.806081	0.0649351	0.0803571	0	1	0	0.00446429	2.40024	0.0168806	0.207792	0.0982143
1p#3956_3961	1	3956	3961	41210186-41270650	60465	SCMH1	0.627964	0.611716	0.0519481	0.0803571	0	1	0	0.00446429	2.40024	0.0168806	0.207792	0.0982143
1p#3962_3963	1	3962	3963	41277576-41286407	8832	SCMH1	0.627964	0.611716	0.0519481	0.0803571	0	1	0	0.00446429	2.72806	0.00856627	0.220779	0.09375
1p#3964_3970	1	3964	3970	41296185-41360677	64493	SCMH1	0.668004	0.608768	0.0519481	0.0758929	0	1	0	0.00446429	2.72806	0.00856627	0.220779	0.09375
1p#3971_3971	1	3971	3971	41368360-41368419	60	SCMH1	0.668004	0.608768	0.0519481	0.0758929	0	1	0	0.00446429	2.87794	0.00431849	0.220779	0.0892857
1p#3972_3973	1	3972	3973	41375601-41383460	7860	SCMH1	0.795344	0.806081	0.0649351	0.0803571	0	1	0	0.00446429	2.87794	0.00431849	0.220779	0.0892857
1p#3974_3976	1	3974	3976	41396415-41447142	50728		0.749969	0.807476	0.0649351	0.0848214	0	1	0	0.00446429	2.87794	0.00431849	0.220779	0.0892857
1p#3977_3981	1	3977	3981	41487052-41605400	118349		0.709062	0.635369	0.0649351	0.0892857	0	1	0	0.00446429	2.87794	0.00431849	0.220779	0.0892857
1p#3982_3982	1	3982	3982	41613513-41613572	60	EDN2	0.672101	0.63809	0.0649351	0.09375	0	1	0	0.00446429	2.87794	0.00431849	0.220779	0.0892857
1p#3983_3986	1	3983	3986	41618644-41639563	20920	EDN2	0.672101	0.63809	0.0649351	0.09375	0	1	0	0.00446429	2.66514	0.00818705	0.207792	0.0892857
1p#3987_3988	1	3987	3988	41644943-41653286	8344	HIVEP3	0.709062	0.635369	0.0649351	0.0892857	0	1	0	0.00446429	2.66514	0.00818705	0.207792	0.0892857
1p#3989_3992	1	3989	3992	41667210-41696206	28997	HIVEP3	0.912062	1	0.0779221	0.0848214	0	1	0	0.00446429	2.66514	0.00818705	0.207792	0.0892857
1p#3993_3993	1	3993	3993	41704184-41704243	60	HIVEP3	0.86239	1	0.0779221	0.0892857	0	1	0	0.00892857	2.66514	0.00818705	0.207792	0.0892857
1p#3994_3998	1	3994	3998	41714081-41752609	38529	HIVEP3	0.81744	0.81885	0.0779221	0.09375	0	1	0	0.00892857	2.81862	0.00654933	0.207792	0.0848214
1p#3999_4017	1	3999	4017	41758207-41894673	136467	HIVEP3	0.86239	1	0.0779221	0.0892857	0	1	0	0.00892857	2.81862	0.00654933	0.207792	0.0848214
1p#4018_4021	1	4018	4021	41902652-41931002	28351	HIVEP3	0.912062	1	0.0779221	0.0848214	0	1	0	0.00892857	2.81862	0.00654933	0.207792	0.0848214
1p#4022_4022	1	4022	4022	41938638-41938697	60	HIVEP3	0.967217	1	0.0779221	0.0803571	0	1	0	0.00892857	2.81862	0.00654933	0.207792	0.0848214
1p#4023_4025	1	4023	4025	41954025-41970403	16379	HIVEP3	0.795344	0.806081	0.0649351	0.0803571	0	1	0	0.00892857	2.81862	0.00654933	0.207792	0.0848214
1p#4026_4030	1	4026	4030	41979505-42008914	29410	HIVEP3	0.627964	0.611716	0.0519481	0.0803571	0	1	0	0.00892857	2.81862	0.00654933	0.207792	0.0848214
1p#4031_4031	1	4031	4031	42014231-42014290	60	HIVEP3	0.627964	0.611716	0.0519481	0.0803571	0	1	0	0.00892857	2.60066	0.0121185	0.194805	0.0848214
1p#4032_4034	1	4032	4034	42029412-42053372	23961	HIVEP3, AB046775	0.795344	0.806081	0.0649351	0.0803571	0	1	0	0.00892857	2.60066	0.0121185	0.194805	0.0848214
1p#4035_4035	1	4035	4035	42061837-42061896	60	BC046120	0.749969	0.807476	0.0649351	0.0848214	0	1	0	0.00892857	2.60066	0.0121185	0.194805	0.0848214
1p#4036_4038	1	4036	4038	42069685-42096642	26958	BC046120	0.795344	0.806081	0.0649351	0.0803571	0	1	0	0.00892857	2.60066	0.0121185	0.194805	0.0848214
1p#4039_4050	1	4039	4050	42106433-42288664	182232	BC046120, GUCA2B	0.846049	1	0.0649351	0.0758929	0	1	0	0.00892857	2.60066	0.0121185	0.194805	0.0848214
1p#4051_4053	1	4051	4053	42298634-42312730	14097	GUCA2A, FOXJ3	0.795344	0.806081	0.0649351	0.0803571	0	1	0	0.00446429	2.60066	0.0121185	0.194805	0.0848214
1p#4054_4057	1	4054	4057	42322227-42349129	26903	FOXJ3	0.846049	1	0.0649351	0.0758929	0	1	0	0.00446429	2.60066	0.0121185	0.194805	0.0848214
1p#4058_4064	1	4058	4064	42362698-42428535	65838	FOXJ3	0.846049	1	0.0649351	0.0758929	0	1	0	0.00446429	2.45916	0.0216523	0.194805	0.0892857
1p#4065_4073	1	4065	4073	42437600-42516253	78654	FOXJ3, FAM80A	0.846049	1	0.0649351	0.0758929	0	1	0	0.00446429	2.33113	0.02472	0.194805	0.09375
1p#4074_4089	1	4074	4089	42522215-42634770	112556	FAM80A, ZMYND12, PPCS, AL832217, FLJ20972	0.795344	0.806081	0.0649351	0.0803571	0	1	0	0.00446429	2.33113	0.02472	0.194805	0.09375
1p#4090_4099	1	4090	4099	42639343-42728671	89329	FLJ20972, AL832217	0.795344	0.806081	0.0649351	0.0803571	0	1	0	0.00446429	2.45916	0.0216523	0.194805	0.0892857
1p#4100_4111	1	4100	4111	42747586-42852208	104623	AL832217, PPIH, AF086102, YBX1	0.749969	0.807476	0.0649351	0.0848214	0	1	0	0.00446429	2.33113	0.02472	0.194805	0.09375
1p#4112_4125	1	4112	4125	42861906-42946895	84990	CLDN19, LEPRE1, C1orf50, CCDC23	0.846049	1	0.0649351	0.0758929	0	1	0	0.00446429	2.33113	0.02472	0.194805	0.09375
1p#4126_4134	1	4126	4134	42952874-42995664	42791	ERMAP, ZNF691, BC043541	0.846049	1	0.0649351	0.0758929	0	1	0	0.00446429	2.52641	0.0144709	0.207792	0.09375
1p#4135_4136	1	4135	4136	43000651-43006487	5837	BC043541	0.90308	1	0.0649351	0.0714286	0	1	0	0.00446429	2.52641	0.0144709	0.207792	0.09375
1p#4137_4141	1	4137	4141	43027898-43076340	48443	SLC2A1	0.846049	1	0.0649351	0.0758929	0	1	0	0.00446429	2.52641	0.0144709	0.207792	0.09375
1p#4142_4152	1	4142	4152	43085173-43297210	212038	SLC2A1, AK056786, CR621467	0.795344	0.806081	0.0649351	0.0803571	0	1	0	0.00446429	2.52641	0.0144709	0.207792	0.09375
1p#4153_4164	1	4153	4164	43300767-43392793	92027	EBNA1BP2, WDR65, BC073924	0.627964	0.611716	0.0519481	0.0803571	0	1	0	0.00446429	2.52641	0.0144709	0.207792	0.09375
1p#4165_4166	1	4165	4166	43401079-43406421	5343	BC073924, TMEM125	0.627964	0.611716	0.0519481	0.0803571	0	1	0	0.00446429	2.33113	0.02472	0.194805	0.09375
1p#4167_4167	1	4167	4167	43417598-43417647	50	C1orf210	0.464953	0.302172	0.038961	0.0803571	0	1	0	0.00446429	2.33113	0.02472	0.194805	0.09375
1p#4168_4192	1	4168	4192	43422275-43530053	107779	TIE1, MPL, CDC20, ELOVL1, MED8, C1orf84	0.592122	0.459486	0.0519481	0.0848214	0	1	0	0.00446429	2.2147	0.0421958	0.194805	0.0982143
1p#4193_4195	1	4193	4195	43533884-43543863	9980	C1orf84	0.592122	0.459486	0.0519481	0.0848214	0	1	0	0.00446429	2.33113	0.02472	0.194805	0.09375
1p#4196_4203	1	4196	4203	43555166-43597857	42692	C1orf84, KIAA0467, HYI	0.559853	0.463725	0.0519481	0.0892857	0	1	0	0.00446429	2.33113	0.02472	0.194805	0.09375
1p#4204_4208	1	4204	4208	43612943-43667816	54874	PTPRF	0.559853	0.463725	0.0519481	0.0892857	0	1	0	0.00446429	2.45916	0.0216523	0.194805	0.0892857
1p#4209_4209	1	4209	4209	43676414-43676473	60	PTPRF	0.530651	0.340357	0.0519481	0.09375	0	1	0	0.00446429	2.45916	0.0216523	0.194805	0.0892857
1p#4210_4214	1	4210	4214	43683605-43719580	35976	PTPRF	0.672101	0.63809	0.0649351	0.09375	0	1	0	0.00446429	2.45916	0.0216523	0.194805	0.0892857
1p#4215_4216	1	4215	4216	43732046-43742398	10353	PTPRF	0.672101	0.63809	0.0649351	0.09375	0	1	0	0.00446429	2.25962	0.0360747	0.181818	0.0892857
1p#4217_4217	1	4217	4217	43752867-43752926	60	PTPRF	0.672101	0.63809	0.0649351	0.09375	0	1	0	0.00446429	2.14197	0.0613389	0.181818	0.09375
1p#4218_4219	1	4218	4219	43766760-43774798	8039		0.709062	0.635369	0.0649351	0.0892857	0	1	0	0.00446429	2.14197	0.0613389	0.181818	0.09375
1p#4220_4224	1	4220	4224	43783527-43828925	45399	JMJD2A	0.709062	0.635369	0.0649351	0.0892857	0	1	0	0	2.14197	0.0613389	0.181818	0.09375
1p#4225_4231	1	4225	4231	43839204-43894382	55179	JMJD2A, ST3GAL3	0.672101	0.63809	0.0649351	0.09375	0	1	0	0	2.14197	0.0613389	0.181818	0.09375
1p#4232_4232	1	4232	4232	43900309-43900368	60	ST3GAL3	0.530651	0.340357	0.0519481	0.09375	0	1	0	0	2.14197	0.0613389	0.181818	0.09375
1p#4233_4243	1	4233	4243	43911805-44021734	109930	ST3GAL3	0.530651	0.340357	0.0519481	0.09375	0	1	0	0	2.035	0.0659191	0.181818	0.0982143
1p#4244_4247	1	4244	4247	44030821-44053325	22505	ST3GAL3	0.672101	0.63809	0.0649351	0.09375	0	1	0	0	2.035	0.0659191	0.181818	0.0982143
1p#4248_4248	1	4248	4248	44059520-44059579	60	ST3GAL3	0.638492	0.490714	0.0649351	0.0982143	0	1	0	0	2.035	0.0659191	0.181818	0.0982143
1p#4249_4249	1	4249	4249	44066379-44066438	60		0.638492	0.490714	0.0649351	0.0982143	0	1	0	0	1.9373	0.0733667	0.181818	0.102679
1p#4250_4251	1	4250	4251	44071889-44079329	7441	ARTN	0.672101	0.63809	0.0649351	0.09375	0	1	0	0	1.9373	0.0733667	0.181818	0.102679
1p#4252_4261	1	4252	4261	44082852-44122508	39657	IPO13, DPH2, ATP6V0B, B4GALT2	0.638492	0.490714	0.0649351	0.0982143	0	1	0	0	1.9373	0.0733667	0.181818	0.102679
1p#4262_4264	1	4262	4264	44128632-44139477	10846	CCDC24, SLC6A9	0.672101	0.63809	0.0649351	0.09375	0	1	0	0	1.9373	0.0733667	0.181818	0.102679
1p#4265_4265	1	4265	4265	44148658-44148716	59	SLC6A9	0.638492	0.490714	0.0649351	0.0982143	0	1	0	0	1.9373	0.0733667	0.181818	0.102679
1p#4266_4266	1	4266	4266	44158597-44158656	60	SLC6A9	0.504099	0.248715	0.0519481	0.0982143	0	1	0	0	1.9373	0.0733667	0.181818	0.102679
1p#4267_4268	1	4267	4268	44171868-44177632	5765		0.479851	0.247958	0.0519481	0.102679	0	1	0	0	1.9373	0.0733667	0.181818	0.102679
1p#4269_4275	1	4269	4275	44198162-44268007	69846	BC031250, KLF17	0.504099	0.248715	0.0519481	0.0982143	0	1	0	0	2.035	0.0659191	0.181818	0.0982143
1p#4276_4284	1	4276	4284	44272384-44344805	72422		0.504099	0.248715	0.0519481	0.0982143	0	1	0	0	2.2147	0.0421958	0.194805	0.0982143
1p#4285_4287	1	4285	4287	44352427-44361536	9110	DMAP1, PRNPIP	0.504099	0.248715	0.0519481	0.0982143	0	1	0	0	2.33113	0.02472	0.194805	0.09375
1p#4288_4292	1	4288	4292	44366062-44396183	30122	PRNPIP	0.530651	0.340357	0.0519481	0.09375	0	1	0	0	2.33113	0.02472	0.194805	0.09375
1p#4293_4294	1	4293	4294	44407252-44415972	8721	PRNPIP	0.504099	0.248715	0.0519481	0.0982143	0	1	0	0	2.33113	0.02472	0.194805	0.09375
1p#4295_4305	1	4295	4305	44430404-44545651	115248	PRNPIP, C1orf164	0.530651	0.340357	0.0519481	0.09375	0	1	0	0	2.33113	0.02472	0.194805	0.09375
1p#4306_4326	1	4306	4326	44558143-44756130	197988	C1orf164	0.392873	0.148899	0.038961	0.09375	0	1	0	0	2.33113	0.02472	0.194805	0.09375
1p#4327_4332	1	4327	4332	44768413-44802805	34393	C1orf164, TMEM53	0.373207	0.149264	0.038961	0.0982143	0	1	0	0	2.33113	0.02472	0.194805	0.09375
1p#4333_4337	1	4333	4337	44816452-44866025	49574	MGC33556	0.392873	0.148899	0.038961	0.09375	0	1	0	0	2.10838	0.0460898	0.194805	0.102679
1p#4338_4338	1	4338	4338	44882095-44882154	60	KIF2C	0.4145	0.213797	0.038961	0.0892857	0	1	0	0	2.10838	0.0460898	0.194805	0.102679
1p#4339_4343	1	4339	4343	44889529-44917686	28158	KIF2C, RPS8	0.4145	0.213797	0.038961	0.0892857	0	1	0	0	2.0109	0.0746544	0.194805	0.107143
1p#4344_4352	1	4344	4352	44920934-44966785	45852	VMD2L2, PLK3, AK056150, AF119569, PTCH2	0.392873	0.148899	0.038961	0.09375	0	1	0	0	2.0109	0.0746544	0.194805	0.107143
1p#4353_4356	1	4353	4356	44972896-44992816	19921	PTCH2, EIF2B3	0.245633	0.0501557	0.025974	0.0982143	Inf	0.255814	0.012987	0	2.10838	0.0460898	0.194805	0.102679
1p#4357_4358	1	4357	4358	45002442-45009516	7075	EIF2B3	0.373207	0.149264	0.038961	0.0982143	Inf	0.255814	0.012987	0	2.10838	0.0460898	0.194805	0.102679
1p#4359_4366	1	4359	4366	45019517-45097182	77666	EIF2B3	0.530651	0.340357	0.0519481	0.09375	0	1	0	0	2.10838	0.0460898	0.194805	0.102679
1p#4367_4370	1	4367	4370	45104829-45129408	24580	EIF2B3	0.504099	0.248715	0.0519481	0.0982143	0	1	0	0	2.10838	0.0460898	0.194805	0.102679
1p#4371_4374	1	4371	4374	45137295-45147232	9938	HECTD3, UROD	0.530651	0.340357	0.0519481	0.09375	0	1	0	0	2.10838	0.0460898	0.194805	0.102679
1p#4375_4382	1	4375	4382	45150316-45217596	67281	UROD, AB040944	0.559853	0.463725	0.0519481	0.0892857	0	1	0	0	2.10838	0.0460898	0.194805	0.102679
1p#4383_4385	1	4383	4385	45223413-45239145	15733	AB040944	0.559853	0.463725	0.0519481	0.0892857	0	1	0	0	2.2147	0.0421958	0.194805	0.0982143
1p#4386_4403	1	4386	4403	45247348-45464054	216707	AB040944, BC035497, GLOXD1, MUTYH	0.4145	0.213797	0.038961	0.0892857	0	1	0	0	2.2147	0.0421958	0.194805	0.0982143
1p#4404_4406	1	4404	4406	45466687-45473498	6812	MUTYH	0.4145	0.213797	0.038961	0.0892857	0	1	0	0	2.035	0.0659191	0.181818	0.0982143
1p#4407_4410	1	4407	4410	45476770-45498862	22093	TOE1, TESK2	0.288621	0.117156	0.025974	0.0848214	0	1	0	0.00446429	2.035	0.0659191	0.181818	0.0982143
1p#4411_4411	1	4411	4411	45508768-45508827	60	TESK2	0.272883	0.0767707	0.025974	0.0892857	0	1	0	0.00446429	2.035	0.0659191	0.181818	0.0982143
1p#4412_4424	1	4412	4424	45514334-45623075	108742	TESK2	0.272883	0.0767707	0.025974	0.0892857	0	1	0	0.00446429	2.035	0.0659191	0.181818	0.0982143
1p#4425_4429	1	4425	4429	45629778-45649461	19684	AK054714, MMACHC, PRDX1	0.4145	0.213797	0.038961	0.0892857	0	1	0	0.00446429	2.035	0.0659191	0.181818	0.0982143
1p#4430_4436	1	4430	4436	45655709-45693989	38281	PRDX1, AKR1A1	0.392873	0.148899	0.038961	0.09375	0	1	0	0.00446429	2.035	0.0659191	0.181818	0.0982143
1p#4437_4438	1	4437	4438	45700688-45704835	4148	AKR1A1	0.392873	0.148899	0.038961	0.09375	0	1	0	0.00446429	2.035	0.0659191	0.181818	0.0982143
1p#4439_4443	1	4439	4443	45719968-45753700	33733	NASP	0.258581	0.0783651	0.025974	0.09375	2.92138	0.446822	0.012987	0.00446429	2.035	0.0659191	0.181818	0.0982143
1p#4444_4444	1	4444	4444	45758769-45758814	46	BC110988	0.258581	0.0783651	0.025974	0.09375	2.92138	0.446822	0.012987	0.00446429	2.2147	0.0421958	0.194805	0.0982143
1p#4445_4463	1	4445	4463	45770741-45960747	190007	GPBP1L1, BC068578, TMEM69, BC032544, IPP	0.258581	0.0783651	0.025974	0.09375	2.92138	0.446822	0.012987	0.00446429	2.33113	0.02472	0.194805	0.09375
1p#4464_4465	1	4464	4465	45971877-45978832	6956		0.272883	0.0767707	0.025974	0.0892857	2.92138	0.446822	0.012987	0.00446429	2.33113	0.02472	0.194805	0.09375
1p#4466_4467	1	4466	4467	45985678-45992684	7007	MAST2	0.272883	0.0767707	0.025974	0.0892857	2.92138	0.446822	0.012987	0.00446429	2.52641	0.0144709	0.207792	0.09375
1p#4468_4479	1	4468	4479	46002174-46114305	112132	MAST2	0	0.00292918	0	0.0892857	2.92138	0.446822	0.012987	0.00446429	2.72806	0.00856627	0.220779	0.09375
1p#4480_4482	1	4480	4482	46123880-46139023	15144	MAST2	0.13474	0.019856	0.012987	0.0892857	2.92138	0.446822	0.012987	0.00446429	2.72806	0.00856627	0.220779	0.09375
1p#4483_4483	1	4483	4483	46154193-46154252	60	MAST2	0.258581	0.0783651	0.025974	0.09375	0	1	0	0.00446429	2.72806	0.00856627	0.220779	0.09375
1p#4484_4485	1	4484	4485	46159865-46176240	16376	MAST2	0.392873	0.148899	0.038961	0.09375	0	1	0	0.00446429	2.72806	0.00856627	0.220779	0.09375
1p#4486_4489	1	4486	4489	46185976-46220475	34500	MAST2, PIK3R3	0.4145	0.213797	0.038961	0.0892857	0	1	0	0.00446429	2.72806	0.00856627	0.220779	0.09375
1p#4490_4492	1	4490	4492	46233592-46249904	16313	PIK3R3	0.438401	0.214723	0.038961	0.0848214	0	1	0	0.00446429	2.72806	0.00856627	0.220779	0.09375
1p#4493_4493	1	4493	4493	46258292-46258351	60	PIK3R3	0.592122	0.459486	0.0519481	0.0848214	0	1	0	0.00446429	2.72806	0.00856627	0.220779	0.09375
1p#4494_4495	1	4494	4495	46271083-46277007	5925	PIK3R3	0.438401	0.214723	0.038961	0.0848214	2.92138	0.446822	0.012987	0.00446429	2.52641	0.0144709	0.207792	0.09375
1p#4496_4500	1	4496	4500	46293216-46340907	47692	PIK3R3	0.288621	0.117156	0.025974	0.0848214	2.92138	0.446822	0.012987	0.00446429	2.52641	0.0144709	0.207792	0.09375
1p#4501_4503	1	4501	4503	46348550-46358402	9853	TSPAN1	0.272883	0.0767707	0.025974	0.0892857	2.92138	0.446822	0.012987	0.00446429	2.52641	0.0144709	0.207792	0.09375
1p#4504_4509	1	4504	4509	46362662-46391240	28579	TSPAN1, POMGNT1, C1orf190	0.258581	0.0783651	0.025974	0.09375	2.92138	0.446822	0.012987	0.00446429	2.52641	0.0144709	0.207792	0.09375
1p#4510_4511	1	4510	4511	46398438-46410851	12414	C1orf190	0.245633	0.0501557	0.025974	0.0982143	2.92138	0.446822	0.012987	0.00446429	2.52641	0.0144709	0.207792	0.09375
1p#4512_4515	1	4512	4515	46425962-46450211	24250	C1orf190, RAD54L	0.373207	0.149264	0.038961	0.0982143	0	1	0	0.00446429	2.52641	0.0144709	0.207792	0.09375
1p#4516_4524	1	4516	4524	46457443-46510642	53200	LRRC41, UQCRH	0.35525	0.101823	0.038961	0.102679	0	1	0	0.00446429	2.52641	0.0144709	0.207792	0.09375
1p#4525_4535	1	4525	4535	46523433-46582657	59225	NSUN4, FAAH	0.373207	0.149264	0.038961	0.0982143	0	1	0	0.00446429	2.40024	0.0168806	0.207792	0.0982143
1p#4536_4537	1	4536	4537	46586855-46593435	6581	FAAH	0.373207	0.149264	0.038961	0.0982143	0	1	0	0.00446429	2.2147	0.0421958	0.194805	0.0982143
1p#4538_4542	1	4538	4542	46599008-46661328	62321		0.373207	0.149264	0.038961	0.0982143	0	1	0	0.00446429	2.33113	0.02472	0.194805	0.09375
1p#4543_4553	1	4543	4553	46670486-46735690	65205	DMBX1, AK097731, FLJ32011, MKNK1	0.35525	0.101823	0.038961	0.102679	0	1	0	0.00446429	2.33113	0.02472	0.194805	0.09375
1p#4554_4554	1	4554	4554	46741158-46741217	60	MKNK1	0.373207	0.149264	0.038961	0.0982143	0	1	0	0.00446429	2.33113	0.02472	0.194805	0.09375
1p#4555_4562	1	4555	4562	46746135-46802928	56794	MKNK1, MOBKL2C	0.392873	0.148899	0.038961	0.09375	0	1	0	0.00446429	2.33113	0.02472	0.194805	0.09375
1p#4563_4566	1	4563	4566	46807117-46831550	24434	ATPAF1	0.4145	0.213797	0.038961	0.0892857	0	1	0	0.00446429	2.33113	0.02472	0.194805	0.09375
1p#4567_4567	1	4567	4567	46841400-46841459	60	ATPAF1	0.438401	0.214723	0.038961	0.0848214	0	1	0	0.00446429	2.33113	0.02472	0.194805	0.09375
1p#4568_4568	1	4568	4568	46849049-46849108	60		0.4145	0.213797	0.038961	0.0892857	0	1	0	0	2.33113	0.02472	0.194805	0.09375
1p#4569_4578	1	4569	4578	46855839-46944694	88856	KIAA0494	0.438401	0.214723	0.038961	0.0848214	0	1	0	0	2.33113	0.02472	0.194805	0.09375
1p#4579_4591	1	4579	4591	46968780-47109476	140697	CYP4B1, AY262057, CYP4A11	0.142518	0.0316766	0.012987	0.0848214	0	1	0	0	2.33113	0.02472	0.194805	0.09375
1p#4592_4592	1	4592	4592	47116096-47116155	60	CYP4A11	0.151158	0.0527204	0.012987	0.0803571	0	1	0	0	2.2147	0.0421958	0.194805	0.0982143
1p#4593_4594	1	4593	4594	47128846-47138787	9942		0.151158	0.0527204	0.012987	0.0803571	0	1	0	0	2.40024	0.0168806	0.207792	0.0982143
1p#4595_4600	1	4595	4600	47147673-47207579	59907	AK131355, CYP4X1	0.142518	0.0316766	0.012987	0.0848214	0	1	0	0	2.40024	0.0168806	0.207792	0.0982143
1p#4601_4606	1	4601	4606	47216332-47290748	74417	CYP4X1, CYP4Z1	0.151158	0.0527204	0.012987	0.0803571	0	1	0	0	2.40024	0.0168806	0.207792	0.0982143
1p#4607_4608	1	4607	4608	47302895-47307486	4592		0.160815	0.0504716	0.012987	0.0758929	0	1	0	0	2.40024	0.0168806	0.207792	0.0982143
1p#4609_4612	1	4609	4612	47318138-47352110	33973	CYP4A22	0.151158	0.0527204	0.012987	0.0803571	0	1	0	0	2.40024	0.0168806	0.207792	0.0982143
1p#4613_4622	1	4613	4622	47361318-47420506	59189	PDZK1IP1, TAL1, S53245, DQ358744	0.288621	0.117156	0.025974	0.0848214	0	1	0	0	2.40024	0.0168806	0.207792	0.0982143
1p#4623_4626	1	4623	4626	47428848-47458824	29977	STIL	0.306105	0.116456	0.025974	0.0803571	0	1	0	0	2.28501	0.028811	0.207792	0.102679
1p#4627_4633	1	4627	4633	47465241-47546164	80924	STIL, CMPK	0.325643	0.173786	0.025974	0.0758929	0	1	0	0	2.28501	0.028811	0.207792	0.102679
1p#4634_4634	1	4634	4634	47556047-47556106	60	CMPK	0.325643	0.173786	0.025974	0.0758929	0	1	0	0	2.17936	0.0320243	0.207792	0.107143
1p#4635_4636	1	4635	4636	47563897-47570650	6754		0.325643	0.173786	0.025974	0.0758929	0	1	0	0	2.08214	0.0522821	0.207792	0.111607
1p#4637_4638	1	4637	4638	47577664-47583312	5649		0.306105	0.116456	0.025974	0.0803571	0	1	0	0	2.08214	0.0522821	0.207792	0.111607
1p#4639_4642	1	4639	4642	47589361-47603765	14405	FOXE3	0.306105	0.116456	0.025974	0.0803571	0	1	0	0	2.08214	0.0522821	0.207792	0.111607
1p#4643_4644	1	4643	4644	47608956-47613806	4851	FOXD2	0.288621	0.117156	0.025974	0.0848214	0	1	0	0	2.17936	0.0320243	0.207792	0.107143
1p#4645_4648	1	4645	4648	47621058-47636703	15646		0.288621	0.117156	0.025974	0.0848214	0	1	0	0	2.08214	0.0522821	0.207792	0.111607
1p#4649_4650	1	4649	4650	47649252-47696720	47469		0.288621	0.117156	0.025974	0.0848214	0	1	0	0	1.9212	0.0792065	0.194805	0.111607
1p#4651_4655	1	4651	4655	47728446-47865823	137378		0.288621	0.117156	0.025974	0.0848214	0	1	0	0	2.10838	0.0460898	0.194805	0.102679
1p#4656_4665	1	4656	4665	47910723-48007485	96763		0.288621	0.117156	0.025974	0.0848214	0	1	0	0	2.33113	0.02472	0.194805	0.09375
1p#4666_4666	1	4666	4666	48034431-48034490	60		0.306105	0.116456	0.025974	0.0803571	0	1	0	0	2.60066	0.0121185	0.194805	0.0848214
1p#4667_4668	1	4667	4668	48051041-48075350	24310		0.325643	0.173786	0.025974	0.0758929	0	1	0	0	2.60066	0.0121185	0.194805	0.0848214
1p#4669_4669	1	4669	4669	48115676-48115735	60		0.306105	0.116456	0.025974	0.0803571	0	1	0	0	2.60066	0.0121185	0.194805	0.0848214
1p#4670_4671	1	4670	4671	48142155-48157910	15756		0.306105	0.116456	0.025974	0.0803571	0	1	0	0	2.45916	0.0216523	0.194805	0.0892857
1p#4672_4672	1	4672	4672	48195997-48196056	60		0.325643	0.173786	0.025974	0.0758929	0	1	0	0	2.45916	0.0216523	0.194805	0.0892857
1p#4673_4673	1	4673	4673	48221002-48221061	60		0.160815	0.0504716	0.012987	0.0758929	0	1	0	0	2.45916	0.0216523	0.194805	0.0892857
1p#4674_4685	1	4674	4685	48254131-48394109	139979	AF111848	0.171677	0.0817446	0.012987	0.0714286	0	1	0	0	2.45916	0.0216523	0.194805	0.0892857
1p#4686_4688	1	4686	4688	48399949-48414709	14761	SLC5A9	0.171677	0.0817446	0.012987	0.0714286	0	1	0	0	2.33113	0.02472	0.194805	0.09375
1p#4689_4693	1	4689	4693	48421800-48469965	48166	SLC5A9	0.183987	0.0802251	0.012987	0.0669643	0	1	0	0	2.33113	0.02472	0.194805	0.09375
1p#4694_4697	1	4694	4697	48475901-48507243	31343	BC020660, SPATA6	0.183987	0.0802251	0.012987	0.0669643	0	1	0	0	2.45916	0.0216523	0.194805	0.0892857
1p#4698_4705	1	4698	4705	48516919-48589156	72238	SPATA6	0.183987	0.0802251	0.012987	0.0669643	0	1	0	0	2.33113	0.02472	0.194805	0.09375
1p#4706_4710	1	4706	4710	48595996-48630718	34723	SPATA6	0.171677	0.0817446	0.012987	0.0714286	0	1	0	0	2.45916	0.0216523	0.194805	0.0892857
1p#4711_4713	1	4711	4713	48638430-48650647	12218	SPATA6	0.160815	0.0504716	0.012987	0.0758929	0	1	0	0	2.45916	0.0216523	0.194805	0.0892857
1p#4714_4714	1	4714	4714	48665983-48666042	60		0.151158	0.0527204	0.012987	0.0803571	0	1	0	0	2.45916	0.0216523	0.194805	0.0892857
1p#4715_4715	1	4715	4715	48689235-48689294	60		0.151158	0.0527204	0.012987	0.0803571	0	1	0	0	2.75772	0.00993216	0.194805	0.0803571
1p#4716_4731	1	4716	4731	48731315-48869368	138054	AK094826, AGBL4	0.151158	0.0527204	0.012987	0.0803571	0	1	0	0	2.60066	0.0121185	0.194805	0.0848214
1p#4732_4737	1	4732	4737	48879362-48923074	43713	AGBL4	0.160815	0.0504716	0.012987	0.0758929	0	1	0	0	2.60066	0.0121185	0.194805	0.0848214
1p#4738_4744	1	4738	4744	48928906-48994264	65359	AGBL4	0.160815	0.0504716	0.012987	0.0758929	0	1	0	0	2.38961	0.032265	0.181818	0.0848214
1p#4745_4753	1	4745	4753	49007175-49072672	65498	AGBL4	0.171677	0.0817446	0.012987	0.0714286	0	1	0	0	2.38961	0.032265	0.181818	0.0848214
1p#4754_4768	1	4754	4768	49085388-49243320	157933	AGBL4, AK094826	0.183987	0.0802251	0.012987	0.0669643	0	1	0	0	2.53401	0.0179224	0.181818	0.0803571
1p#4769_4791	1	4769	4791	49252491-49503093	250603	AK094826	0.183987	0.0802251	0.012987	0.0669643	0	1	0	0	2.75772	0.00993216	0.194805	0.0803571
1p#4792_4805	1	4792	4805	49517291-49647363	130073	AK094826	0.183987	0.0802251	0.012987	0.0669643	0	1	0	0	2.98874	0.00556858	0.207792	0.0803571
1p#4806_4817	1	4806	4817	49664463-49786439	121977	AK094826	0.183987	0.0802251	0.012987	0.0669643	0	1	0	0	2.75772	0.00993216	0.194805	0.0803571
1p#4818_4821	1	4818	4821	49793334-49819655	26322	AK094826	0.372523	0.255145	0.025974	0.0669643	0	1	0	0	2.75772	0.00993216	0.194805	0.0803571
1p#4822_4828	1	4822	4828	49840119-49905522	65404	AK094826	0.34762	0.174652	0.025974	0.0714286	0	1	0	0	2.75772	0.00993216	0.194805	0.0803571
1p#4829_4831	1	4829	4831	49932845-49981746	48902	AK094826	0.527992	0.420401	0.038961	0.0714286	0	1	0	0	2.75772	0.00993216	0.194805	0.0803571
1p#4832_4842	1	4832	4842	49990169-50131529	141361	AK094826	0.565802	0.577475	0.038961	0.0669643	0	1	0	0.00446429	2.60066	0.0121185	0.194805	0.0848214
1p#4843_4843	1	4843	4843	50140125-50140184	60	AK094826	0.565802	0.577475	0.038961	0.0669643	0	1	0	0.00446429	2.60066	0.0121185	0.194805	0.0848214
1p#4844_4845	1	4844	4845	50155143-50170441	15299	AK094826	0.565802	0.577475	0.038961	0.0669643	0	1	0	0.00446429	2.81862	0.00654933	0.207792	0.0848214
1p#4846_4849	1	4846	4849	50181018-50230616	49599	AK094826, CR595508	0.527992	0.420401	0.038961	0.0714286	0	1	0	0.00446429	2.81862	0.00654933	0.207792	0.0848214
1p#4850_4850	1	4850	4850	50251556-50251615	60	CR595508	0.34762	0.174652	0.025974	0.0714286	0	1	0	0.00446429	2.81862	0.00654933	0.207792	0.0848214
1p#4851_4851	1	4851	4851	50260353-50260412	60	CR595508	0.494622	0.425196	0.038961	0.0758929	0	1	0	0.00446429	2.60066	0.0121185	0.194805	0.0848214
1p#4852_4865	1	4852	4865	50269269-50400297	131029	CR595508, ELAVL4	0.464953	0.302172	0.038961	0.0803571	0	1	0	0.00446429	2.60066	0.0121185	0.194805	0.0848214
1p#4866_4866	1	4866	4866	50444082-50444141	60		0.668004	0.608768	0.0519481	0.0758929	0	1	0	0.00446429	2.75772	0.00993216	0.194805	0.0803571
1p#4867_4867	1	4867	4867	50460835-50460894	60		0.668004	0.608768	0.0519481	0.0758929	0	1	0	0.00892857	2.75772	0.00993216	0.194805	0.0803571
1p#4868_4869	1	4868	4869	50486227-50502189	15963		0.713102	0.79112	0.0519481	0.0714286	0	1	0	0.00892857	2.75772	0.00993216	0.194805	0.0803571
1p#4870_4871	1	4870	4871	50508373-50529401	21029		0.713102	0.79112	0.0519481	0.0714286	0	1	0	0.00892857	2.81862	0.00654933	0.207792	0.0848214
1p#4872_4878	1	4872	4878	50545860-50618861	73002	CR611648	0.713102	0.79112	0.0519481	0.0714286	0	1	0	0.00892857	2.66514	0.00818705	0.207792	0.0892857
1p#4879_4880	1	4879	4880	50624703-50640400	15698	FAF1	0.527992	0.420401	0.038961	0.0714286	0	1	0	0.00892857	2.66514	0.00818705	0.207792	0.0892857
1p#4881_4890	1	4881	4890	50653646-50732488	78843	FAF1	0.527992	0.420401	0.038961	0.0714286	0	1	0	0.00892857	2.52641	0.0144709	0.207792	0.09375
1p#4891_4895	1	4891	4895	50744725-50785222	40498	FAF1	0.527992	0.420401	0.038961	0.0714286	0	1	0	0.00892857	2.52641	0.0144709	0.207792	0.09375
1p#4896_4896	1	4896	4896	50802523-50802582	60	FAF1	0.494622	0.425196	0.038961	0.0758929	0	1	0	0.00892857	2.52641	0.0144709	0.207792	0.09375
1p#4897_4897	1	4897	4897	50813007-50813066	60	FAF1	0.325643	0.173786	0.025974	0.0758929	0	1	0	0.00892857	2.52641	0.0144709	0.207792	0.09375
1p#4898_4901	1	4898	4901	50822857-50854673	31817	FAF1	0.160815	0.0504716	0.012987	0.0758929	0	1	0	0.00892857	2.52641	0.0144709	0.207792	0.09375
1p#4902_4910	1	4902	4910	50861804-50926645	64842	FAF1	0.325643	0.173786	0.025974	0.0758929	0	1	0	0.00892857	2.52641	0.0144709	0.207792	0.09375
1p#4911_4911	1	4911	4911	50942883-50942942	60	FAF1	0.306105	0.116456	0.025974	0.0803571	0	1	0	0.00892857	2.52641	0.0144709	0.207792	0.09375
1p#4912_4912	1	4912	4912	50953513-50953572	60	FAF1	0.306105	0.116456	0.025974	0.0803571	0	1	0	0.00892857	2.40024	0.0168806	0.207792	0.0982143
1p#4913_4914	1	4913	4914	50960651-50969827	9177	FAF1	0.325643	0.173786	0.025974	0.0758929	0	1	0	0.00892857	2.40024	0.0168806	0.207792	0.0982143
1p#4915_4916	1	4915	4916	50979300-50992122	12823	FAF1	0.325643	0.173786	0.025974	0.0758929	0	1	0	0.00892857	2.52641	0.0144709	0.207792	0.09375
1p#4917_4917	1	4917	4917	51002112-51002171	60	FAF1	0.325643	0.173786	0.025974	0.0758929	0	1	0	0.00892857	2.72806	0.00856627	0.220779	0.09375
1p#4918_4923	1	4918	4923	51012344-51057350	45007	FAF1	0.494622	0.425196	0.038961	0.0758929	0	1	0	0.00892857	2.72806	0.00856627	0.220779	0.09375
1p#4924_4929	1	4924	4929	51074952-51107729	32778	FAF1	0.494622	0.425196	0.038961	0.0758929	0	1	0	0.00892857	2.93658	0.00284707	0.233766	0.09375
1p#4930_4934	1	4930	4934	51121283-51149710	28428	FAF1, AK091170, CDKN2C	0.90308	1	0.0649351	0.0714286	0	1	0	0.00892857	2.72806	0.00856627	0.220779	0.09375
1p#4935_4935	1	4935	4935	51157672-51157731	60		0.846049	1	0.0649351	0.0758929	0	1	0	0.00892857	2.72806	0.00856627	0.220779	0.09375
1p#4936_4938	1	4936	4938	51170519-51222683	52165		0.846049	1	0.0649351	0.0758929	0	1	0	0.00892857	2.52641	0.0144709	0.207792	0.09375
1p#4939_4946	1	4939	4946	51254866-51401640	146775	AK130995, AK127900	0.668004	0.608768	0.0519481	0.0758929	0	1	0	0.00892857	2.52641	0.0144709	0.207792	0.09375
1p#4947_4950	1	4947	4950	51408483-51436582	28100	AK127900, RNF11	0.713102	0.79112	0.0519481	0.0714286	0	0.572628	0	0.0133929	2.52641	0.0144709	0.207792	0.09375
1p#4951_4951	1	4951	4951	51443324-51443383	60	RNF11	0.668004	0.608768	0.0519481	0.0758929	0	0.572628	0	0.0133929	2.52641	0.0144709	0.207792	0.09375
1p#4952_4959	1	4952	4959	51454454-51519473	65020	AF007170	0.627964	0.611716	0.0519481	0.0803571	0	0.572628	0	0.0133929	2.52641	0.0144709	0.207792	0.09375
1p#4960_4962	1	4960	4962	51525519-51538947	13429	EPS15	0.668004	0.608768	0.0519481	0.0758929	0	0.572628	0	0.0133929	2.52641	0.0144709	0.207792	0.09375
1p#4963_4967	1	4963	4967	51553562-51599491	45930	EPS15	0.494622	0.425196	0.038961	0.0758929	0	0.572628	0	0.0133929	2.52641	0.0144709	0.207792	0.09375
1p#4968_4969	1	4968	4969	51608998-51618132	9135	EPS15	0.464953	0.302172	0.038961	0.0803571	0	1	0	0.00892857	2.52641	0.0144709	0.207792	0.09375
1p#4970_4983	1	4970	4983	51624650-51755900	131251	EPS15, AK128043	0.494622	0.425196	0.038961	0.0758929	0	1	0	0.00892857	2.52641	0.0144709	0.207792	0.09375
1p#4984_4988	1	4984	4988	51777923-51815652	37730	AK128043, OSBPL9	0.494622	0.425196	0.038961	0.0758929	0	1	0	0.00892857	2.66514	0.00818705	0.207792	0.0892857
1p#4989_4995	1	4989	4995	51825773-51883589	57817	OSBPL9	0.527992	0.420401	0.038961	0.0714286	0	1	0	0.00892857	2.66514	0.00818705	0.207792	0.0892857
1p#4996_5002	1	4996	5002	51891707-51949445	57739	OSBPL9	0.713102	0.79112	0.0519481	0.0714286	0	1	0	0.00892857	2.66514	0.00818705	0.207792	0.0892857
1p#5003_5010	1	5003	5010	51966236-52028088	61853	NRD1	0.713102	0.79112	0.0519481	0.0714286	0	1	0	0.00892857	2.52641	0.0144709	0.207792	0.09375
1p#5011_5019	1	5011	5019	52045827-52125363	79537	NRD1, AB074163, RAB3B	0.713102	0.79112	0.0519481	0.0714286	0	1	0	0.00892857	2.40024	0.0168806	0.207792	0.0982143
1p#5020_5038	1	5020	5038	52139303-52304518	165216	RAB3B, TXNDC12, BTF3L4	0.713102	0.79112	0.0519481	0.0714286	0	1	0	0.00892857	2.52641	0.0144709	0.207792	0.09375
1p#5039_5040	1	5039	5040	52321444-52328579	7136	ZFYVE9	0.90308	1	0.0649351	0.0714286	0	1	0	0.00892857	2.52641	0.0144709	0.207792	0.09375
1p#5041_5047	1	5041	5047	52344062-52404800	60739	ZFYVE9	0.713102	0.79112	0.0519481	0.0714286	0	1	0	0.00892857	2.52641	0.0144709	0.207792	0.09375
1p#5048_5050	1	5048	5050	52415553-52445376	29824	ZFYVE9	0.764132	0.789628	0.0519481	0.0669643	0	1	0	0.00892857	2.52641	0.0144709	0.207792	0.09375
1p#5051_5052	1	5051	5052	52452109-52459565	7457	ZFYVE9	0.764132	0.789628	0.0519481	0.0669643	0	1	0	0.00892857	2.52641	0.0144709	0.207792	0.09375
1p#5053_5061	1	5053	5061	52471123-52542567	71445	ZFYVE9, CC2D1B	0.713102	0.79112	0.0519481	0.0714286	0	1	0	0.00446429	2.52641	0.0144709	0.207792	0.09375
1p#5062_5067	1	5062	5067	52550525-52588836	38312	ORC1L, PRPF38A	0.668004	0.608768	0.0519481	0.0758929	0	1	0	0.00446429	2.52641	0.0144709	0.207792	0.09375
1p#5068_5082	1	5068	5082	52595789-52687341	91553	PRPF38A, ZCCHC11	0.494622	0.425196	0.038961	0.0758929	0	1	0	0.00446429	2.72806	0.00856627	0.220779	0.09375
1p#5083_5085	1	5083	5085	52693656-52710504	16849	ZCCHC11	0.494622	0.425196	0.038961	0.0758929	0	1	0	0.00446429	2.87794	0.00431849	0.220779	0.0892857
1p#5086_5087	1	5086	5087	52716710-52729744	13035	ZCCHC11	0.668004	0.608768	0.0519481	0.0758929	0	1	0	0.00446429	2.87794	0.00431849	0.220779	0.0892857
1p#5088_5090	1	5088	5090	52736290-52758817	22528		0.627964	0.611716	0.0519481	0.0803571	0	1	0	0.00446429	2.87794	0.00431849	0.220779	0.0892857
1p#5091_5101	1	5091	5101	52766497-52821174	54678	GPX7, MGC52498	0.668004	0.608768	0.0519481	0.0758929	0	1	0	0.00446429	2.72806	0.00856627	0.220779	0.09375
1p#5102_5103	1	5102	5103	52838358-52845861	7504	MGC52498	0.627964	0.611716	0.0519481	0.0803571	0	1	0	0.00446429	2.72806	0.00856627	0.220779	0.09375
1p#5104_5104	1	5104	5104	52857468-52857527	60		0.627964	0.611716	0.0519481	0.0803571	0	1	0	0	2.72806	0.00856627	0.220779	0.09375
1p#5105_5108	1	5105	5108	52864916-52886234	21319	C1orf163	0.627964	0.611716	0.0519481	0.0803571	0	1	0	0	2.59209	0.00963891	0.220779	0.0982143
1p#5109_5109	1	5109	5109	52899757-52899816	60		0.668004	0.608768	0.0519481	0.0758929	0	1	0	0	2.59209	0.00963891	0.220779	0.0982143
1p#5110_5112	1	5110	5112	52905415-52919770	14356	ZYG11B	0.713102	0.79112	0.0519481	0.0714286	0	1	0	0	2.59209	0.00963891	0.220779	0.0982143
1p#5113_5113	1	5113	5113	52936329-52936388	60	ZYG11B	0.713102	0.79112	0.0519481	0.0714286	0	1	0	0	2.46747	0.0114912	0.220779	0.102679
1p#5114_5120	1	5114	5120	52949205-53000157	50953	ZYG11B	0.764132	0.789628	0.0519481	0.0669643	0	1	0	0.00446429	2.46747	0.0114912	0.220779	0.102679
1p#5121_5123	1	5121	5123	53016453-53041666	25214	ZYG11A	0.764132	0.789628	0.0519481	0.0669643	0	1	0	0.00446429	2.59209	0.00963891	0.220779	0.0982143
1p#5124_5125	1	5124	5125	53055413-53067089	11677	ZYG11A	0.764132	0.789628	0.0519481	0.0669643	0	1	0	0.00446429	2.72806	0.00856627	0.220779	0.09375
1p#5126_5136	1	5126	5136	53072398-53154433	82036	ZYG11A, ECHDC2, SCP2	0.764132	0.789628	0.0519481	0.0669643	0	1	0	0.00446429	2.72806	0.00856627	0.220779	0.09375
1p#5137_5138	1	5137	5138	53164191-53171883	7693	SCP2	0.764132	0.789628	0.0519481	0.0669643	0	1	0	0.00446429	2.52641	0.0144709	0.207792	0.09375
1p#5139_5140	1	5139	5140	53178210-53189118	10909	SCP2	0.764132	0.789628	0.0519481	0.0669643	0	1	0	0.00446429	2.66514	0.00818705	0.207792	0.0892857
1p#5141_5141	1	5141	5141	53197424-53197483	60	SCP2	0.764132	0.789628	0.0519481	0.0669643	0	1	0	0.00446429	2.81862	0.00654933	0.207792	0.0848214
1p#5142_5146	1	5142	5146	53205731-53235767	30037	SCP2	0.764132	0.789628	0.0519481	0.0669643	0	1	0	0.00446429	3.17895	0.00265698	0.207792	0.0758929
1p#5147_5147	1	5147	5147	53241358-53241415	58	PODN	0.713102	0.79112	0.0519481	0.0714286	0	1	0	0.00446429	3.17895	0.00265698	0.207792	0.0758929
1p#5148_5155	1	5148	5155	53246883-53303691	56809	PODN, SLC1A7	0.764132	0.789628	0.0519481	0.0669643	0	1	0	0.00446429	3.17895	0.00265698	0.207792	0.0758929
1p#5156_5158	1	5156	5158	53312102-53334454	22353	SLC1A7	0.822439	1	0.0519481	0.0625	0	1	0	0.00446429	3.17895	0.00265698	0.207792	0.0758929
1p#5159_5161	1	5159	5161	53344578-53365580	21003		0.764132	0.789628	0.0519481	0.0669643	0	1	0	0.00446429	3.17895	0.00265698	0.207792	0.0758929
1p#5162_5171	1	5162	5171	53371394-53431610	60217	CPT2, C1orf123, MAGOH, LRP8	0.764132	0.789628	0.0519481	0.0669643	0	1	0	0.00446429	3.4325	0.00130453	0.220779	0.0758929
1p#5172_5183	1	5172	5183	53437922-53615971	178050	LRP8, AK097571, AK097753	0.713102	0.79112	0.0519481	0.0714286	0	1	0	0.00446429	3.4325	0.00130453	0.220779	0.0758929
1p#5184_5186	1	5184	5186	53624772-53635638	10867		0.764132	0.789628	0.0519481	0.0669643	0	1	0	0.00446429	3.22723	0.00175554	0.220779	0.0803571
1p#5187_5188	1	5187	5188	53642491-53646844	4354	DMRTB1	0.565802	0.577475	0.038961	0.0669643	0	1	0	0.00446429	2.87794	0.00431849	0.220779	0.0892857
1p#5189_5189	1	5189	5189	53651141-53651200	60		0.608992	0.574173	0.038961	0.0625	0	1	0	0.00446429	2.87794	0.00431849	0.220779	0.0892857
1p#5190_5192	1	5190	5192	53661750-53683997	22248	GLIS1	0.608992	0.574173	0.038961	0.0625	0	1	0	0.00446429	2.72806	0.00856627	0.220779	0.09375
1p#5193_5199	1	5193	5199	53693451-53735651	42201	GLIS1	0.608992	0.574173	0.038961	0.0625	0	1	0	0.00446429	2.59209	0.00963891	0.220779	0.0982143
1p#5200_5204	1	5200	5204	53750692-53779107	28416	GLIS1	0.608992	0.574173	0.038961	0.0625	0	1	0	0.00446429	2.72806	0.00856627	0.220779	0.09375
1p#5205_5205	1	5205	5205	53793796-53793855	60	GLIS1	0.608992	0.574173	0.038961	0.0625	0	1	0	0.00446429	2.87794	0.00431849	0.220779	0.0892857
1p#5206_5206	1	5206	5206	53804966-53805025	60	GLIS1	0.608992	0.574173	0.038961	0.0625	0	1	0	0.00446429	3.04344	0.00357168	0.220779	0.0848214
1p#5207_5207	1	5207	5207	53811295-53811354	60	GLIS1	0.565802	0.577475	0.038961	0.0669643	0	1	0	0.00446429	3.04344	0.00357168	0.220779	0.0848214
1p#5208_5209	1	5208	5209	53820868-53827999	7132	GLIS1	0.527992	0.420401	0.038961	0.0714286	0	1	0	0.00446429	3.04344	0.00357168	0.220779	0.0848214
1p#5210_5211	1	5210	5211	53834130-53842214	8085	GLIS1	0.527992	0.420401	0.038961	0.0714286	0	1	0	0.00446429	3.22723	0.00175554	0.220779	0.0803571
1p#5212_5214	1	5212	5214	53848068-53874147	26080	GLIS1	0.527992	0.420401	0.038961	0.0714286	0	1	0	0.00446429	3.4325	0.00130453	0.220779	0.0758929
1p#5215_5215	1	5215	5215	53881686-53881745	60	GLIS1	0.494622	0.425196	0.038961	0.0758929	0	1	0	0.00446429	3.4325	0.00130453	0.220779	0.0758929
1p#5216_5219	1	5216	5219	53896517-53919015	22499	GLIS1	0.527992	0.420401	0.038961	0.0714286	0	1	0	0.00446429	3.4325	0.00130453	0.220779	0.0758929
1p#5220_5225	1	5220	5225	53929024-53958365	29342	AL354612, TMEM48	0.565802	0.577475	0.038961	0.0669643	0	1	0	0.00446429	3.22723	0.00175554	0.220779	0.0803571
1p#5226_5248	1	5226	5248	53964914-54133902	168989	TMEM48, YIPF1, DIO1, C1orf41, LRRC42	0.527992	0.420401	0.038961	0.0714286	0	1	0	0.00446429	3.22723	0.00175554	0.220779	0.0803571
1p#5249_5255	1	5249	5255	54139680-54190331	50652	LRRC42, LDLRAD1	0.565802	0.577475	0.038961	0.0669643	0	1	0	0.00446429	3.22723	0.00175554	0.220779	0.0803571
1p#5256_5263	1	5256	5263	54194689-54239893	45205	LDLRAD1, TMEM59, C1orf83	0.565802	0.577475	0.038961	0.0669643	0	1	0	0.00446429	3.4325	0.00130453	0.220779	0.0758929
1p#5264_5266	1	5264	5266	54246528-54266498	19971	C1orf83	0.527992	0.420401	0.038961	0.0714286	0	1	0	0.00446429	3.4325	0.00130453	0.220779	0.0758929
1p#5267_5268	1	5267	5268	54273936-54289744	15809	C1orf83, AK096488	0.494622	0.425196	0.038961	0.0758929	0	1	0	0.00446429	3.4325	0.00130453	0.220779	0.0758929
1p#5269_5275	1	5269	5275	54296202-54336706	40505	CDCP2, AK122760	0.668004	0.608768	0.0519481	0.0758929	0	1	0	0.00446429	3.4325	0.00130453	0.220779	0.0758929
1p#5276_5281	1	5276	5281	54341708-54376675	34968	AK122760, LOC606495	0.627964	0.611716	0.0519481	0.0803571	0	1	0	0.00446429	3.4325	0.00130453	0.220779	0.0758929
1p#5282_5290	1	5282	5290	54380632-54445466	64835	MRPL37, SSBP3	0.464953	0.302172	0.038961	0.0803571	0	1	0	0.00446429	3.4325	0.00130453	0.220779	0.0758929
1p#5291_5297	1	5291	5297	54460990-54530297	69308	SSBP3	0.494622	0.425196	0.038961	0.0758929	0	1	0	0.00446429	3.4325	0.00130453	0.220779	0.0758929
1p#5298_5324	1	5298	5324	54544164-54851718	307555	SSBP3, AK091112, ACOT11, AB014607, C1orf175	0.464953	0.302172	0.038961	0.0803571	0	1	0	0.00446429	3.4325	0.00130453	0.220779	0.0758929
1p#5325_5328	1	5325	5328	54862563-54895548	32986	C1orf175, TTC4	0.627964	0.611716	0.0519481	0.0803571	0	1	0	0.00446429	3.4325	0.00130453	0.220779	0.0758929
1p#5329_5342	1	5329	5342	54898901-54991604	92704	TTC4, PARS2, TTC22, C1orf177	0.627964	0.611716	0.0519481	0.0803571	0	1	0	0.00446429	2.98874	0.00556858	0.207792	0.0803571
1p#5343_5347	1	5343	5347	55004743-55037594	32852	C1orf177, DHCR24	0.668004	0.608768	0.0519481	0.0758929	0	1	0	0.00446429	2.98874	0.00556858	0.207792	0.0803571
1p#5348_5351	1	5348	5351	55043079-55067899	24821	DHCR24	0.668004	0.608768	0.0519481	0.0758929	0	1	0	0	2.81862	0.00654933	0.207792	0.0848214
1p#5352_5353	1	5352	5353	55074546-55082827	8282		0.668004	0.608768	0.0519481	0.0758929	0	1	0	0	2.66514	0.00818705	0.207792	0.0892857
1p#5354_5359	1	5354	5359	55107373-55169205	61833	TMEM61	0.668004	0.608768	0.0519481	0.0758929	0	1	0	0	2.81862	0.00654933	0.207792	0.0848214
1p#5360_5360	1	5360	5360	55174464-55174519	56		0.713102	0.79112	0.0519481	0.0714286	0	1	0	0	2.81862	0.00654933	0.207792	0.0848214
1p#5361_5363	1	5361	5363	55177852-55188622	10771	BSND	0.713102	0.79112	0.0519481	0.0714286	0	1	0	0	2.98874	0.00556858	0.207792	0.0803571
1p#5364_5364	1	5364	5364	55196466-55196521	56		0.713102	0.79112	0.0519481	0.0714286	0	1	0	0	3.17895	0.00265698	0.207792	0.0758929
1p#5365_5370	1	5365	5370	55208436-55236778	28343	PCSK9	0.713102	0.79112	0.0519481	0.0714286	0	1	0	0	3.39278	0.00203135	0.207792	0.0714286
1p#5371_5372	1	5371	5372	55242413-55250432	8020	PCSK9, AB028980	0.668004	0.608768	0.0519481	0.0758929	0	1	0	0	3.39278	0.00203135	0.207792	0.0714286
1p#5373_5375	1	5373	5375	55258415-55275479	17065	AB028980	0.713102	0.79112	0.0519481	0.0714286	0	1	0	0	3.39278	0.00203135	0.207792	0.0714286
1p#5376_5376	1	5376	5376	55283093-55283152	60	AL832370	0.527992	0.420401	0.038961	0.0714286	0	1	0	0	3.63574	0.000974554	0.207792	0.0669643
1p#5377_5389	1	5377	5389	55297609-55399936	102328	AK127075	0.527992	0.420401	0.038961	0.0714286	0	1	0	0	3.92555	0.000423211	0.220779	0.0669643
1p#5390_5402	1	5390	5402	55409181-55749835	340655		0.565802	0.577475	0.038961	0.0669643	0	1	0	0	3.66405	0.00105244	0.220779	0.0714286
1p#5403_5405	1	5403	5405	55758777-55771345	12569	FLJ45337	0.565802	0.577475	0.038961	0.0669643	0	1	0	0	3.92555	0.000423211	0.220779	0.0669643
1p#5406_5418	1	5406	5418	55778451-55919108	140658	FLJ45337	0.565802	0.577475	0.038961	0.0669643	0	1	0	0	3.66405	0.00105244	0.220779	0.0714286
1p#5419_5438	1	5419	5438	55934750-56382589	447840		0.565802	0.577475	0.038961	0.0669643	0	1	0	0	3.92555	0.000423211	0.220779	0.0669643
1p#5439_5458	1	5439	5458	56415613-56753814	338202	PPAP2B	0.565802	0.577475	0.038961	0.0669643	0	1	0	0	3.92555	0.000423211	0.220779	0.0669643
1p#5459_5460	1	5459	5460	56767547-56776794	9248		0.565802	0.577475	0.038961	0.0669643	0	1	0	0	3.66405	0.00105244	0.220779	0.0714286
1p#5461_5476	1	5461	5476	56798354-56933616	135263	PRKAA2, C1orf168	0.565802	0.577475	0.038961	0.0669643	0	1	0	0	3.4325	0.00130453	0.220779	0.0758929
1p#5477_5481	1	5477	5481	56944921-56976100	31180	C1orf168	0.372523	0.255145	0.025974	0.0669643	0	1	0	0	3.4325	0.00130453	0.220779	0.0758929
1p#5482_5518	1	5482	5518	56981783-57311520	329738	C1orf168, C8A, C8B, DAB1	0.400977	0.375439	0.025974	0.0625	0	1	0	0	3.4325	0.00130453	0.220779	0.0758929
1p#5519_5524	1	5519	5524	57322932-57359189	36258	DAB1	0.400977	0.375439	0.025974	0.0625	0	1	0	0	3.69514	0.000654435	0.233766	0.0758929
1p#5525_5526	1	5525	5526	57368524-57374220	5697	DAB1	0.400977	0.375439	0.025974	0.0625	0	1	0	0	3.4325	0.00130453	0.220779	0.0758929
1p#5527_5527	1	5527	5527	57382587-57382646	60	DAB1	0.433799	0.36967	0.025974	0.0580357	0	1	0	0	3.4325	0.00130453	0.220779	0.0758929
1p#5528_5569	1	5528	5569	57391191-57749361	358171	DAB1	0.400977	0.375439	0.025974	0.0625	0	1	0	0	3.4325	0.00130453	0.220779	0.0758929
1p#5570_5585	1	5570	5585	57755121-57898595	143475	DAB1	0.400977	0.375439	0.025974	0.0625	0	1	0	0	3.22723	0.00175554	0.220779	0.0803571
1p#5586_5587	1	5586	5587	57913402-57920771	7370	DAB1	0.433799	0.36967	0.025974	0.0580357	0	1	0	0	3.22723	0.00175554	0.220779	0.0803571
1p#5588_5601	1	5588	5601	57927908-58049362	121455	DAB1	0.472089	0.530676	0.025974	0.0535714	0	1	0	0	3.22723	0.00175554	0.220779	0.0803571
1p#5602_5623	1	5602	5623	58061672-58250331	188660	DAB1	0.433799	0.36967	0.025974	0.0580357	0	1	0	0	3.22723	0.00175554	0.220779	0.0803571
1p#5624_5634	1	5624	5634	58257959-58355604	97646	DAB1	0.433799	0.36967	0.025974	0.0580357	0	1	0	0	3.04344	0.00357168	0.220779	0.0848214
1p#5635_5639	1	5635	5639	58362816-58401233	38418	DAB1	0.433799	0.36967	0.025974	0.0580357	0	1	0	0	3.22723	0.00175554	0.220779	0.0803571
1p#5640_5648	1	5640	5648	58414519-58521076	106558	DAB1, AF263547	0.472089	0.530676	0.025974	0.0535714	0	1	0	0.00446429	3.22723	0.00175554	0.220779	0.0803571
1p#5649_5649	1	5649	5649	58523120-58523179	60	AF263547	0.433799	0.36967	0.025974	0.0580357	0	1	0	0.00446429	3.22723	0.00175554	0.220779	0.0803571
1p#5650_5653	1	5650	5653	58533245-58596325	63081	AF263547	0.472089	0.530676	0.025974	0.0535714	0	1	0	0.00446429	3.22723	0.00175554	0.220779	0.0803571
1p#5654_5654	1	5654	5654	58612981-58613040	60	AF263547	0.517324	0.526746	0.025974	0.0491071	0	1	0	0.00446429	3.22723	0.00175554	0.220779	0.0803571
1p#5655_5662	1	5655	5662	58626378-58677593	51216	AF263547, OMA1	0.785621	1	0.038961	0.0491071	0	1	0	0.00446429	3.22723	0.00175554	0.220779	0.0803571
1p#5663_5671	1	5663	5671	58683866-58748983	65118	OMA1	0.785621	1	0.038961	0.0491071	0	1	0	0.00446429	3.04344	0.00357168	0.220779	0.0848214
1p#5672_5697	1	5672	5697	58753098-59013057	259960	TACSTD2, AB067502, CR627323, JUN, AK055150	0.785621	1	0.038961	0.0491071	0	1	0	0.00446429	2.72806	0.00856627	0.220779	0.09375
1p#5698_5703	1	5698	5703	59032259-59118994	86736	AK055150	0.517324	0.526746	0.025974	0.0491071	0	1	0	0.00446429	2.72806	0.00856627	0.220779	0.09375
1p#5704_5705	1	5704	5705	59165401-59214961	49561		0.517324	0.526746	0.025974	0.0491071	0	1	0	0.00446429	2.87794	0.00431849	0.220779	0.0892857
1p#5706_5708	1	5706	5708	59241988-59275762	33775		0.472089	0.530676	0.025974	0.0535714	0	1	0	0.00446429	2.87794	0.00431849	0.220779	0.0892857
1p#5709_5715	1	5709	5715	59302223-59474068	171846		0.472089	0.530676	0.025974	0.0535714	0	1	0	0.00446429	2.72806	0.00856627	0.220779	0.09375
1p#5716_5722	1	5716	5722	59483896-59540199	56304	FLJ10986	0.433799	0.36967	0.025974	0.0580357	0	1	0	0.00446429	2.52641	0.0144709	0.207792	0.09375
1p#5723_5762	1	5723	5762	59546377-59892516	346140	FLJ10986	0.400977	0.375439	0.025974	0.0625	0	1	0	0	2.52641	0.0144709	0.207792	0.09375
1p#5763_5778	1	5763	5778	59908828-60062573	153746	FLJ10986, BC042048, HOOK1	0.433799	0.36967	0.025974	0.0580357	0	1	0	0	2.52641	0.0144709	0.207792	0.09375
1p#5779_5779	1	5779	5779	60068837-60068895	59		0.433799	0.36967	0.025974	0.0580357	0	1	0	0	2.40024	0.0168806	0.207792	0.0982143
1p#5780_5786	1	5780	5786	60078639-60152251	73613	CYP2J2	0.472089	0.530676	0.025974	0.0535714	0	1	0	0	2.40024	0.0168806	0.207792	0.0982143
1p#5787_5797	1	5787	5797	60161428-60261422	99995	C1orf87	0.472089	0.530676	0.025974	0.0535714	0	1	0	0	2.52641	0.0144709	0.207792	0.09375
1p#5798_5809	1	5798	5809	60280818-60651552	370735		0.472089	0.530676	0.025974	0.0535714	0	1	0	0	2.52641	0.0144709	0.207792	0.09375
1p#5810_5811	1	5810	5811	60685195-60709827	24633		0.517324	0.526746	0.025974	0.0491071	0	1	0	0	2.40024	0.0168806	0.207792	0.0982143
1p#5812_5813	1	5812	5813	60738988-60748376	9389	AF279783	0.472089	0.530676	0.025974	0.0535714	0	1	0	0	2.40024	0.0168806	0.207792	0.0982143
1p#5814_5862	1	5814	5862	60768439-61435998	667560	AF279783, AK097193, BC030753, NFIA	0.716974	0.767399	0.038961	0.0535714	0	1	0	0	2.40024	0.0168806	0.207792	0.0982143
1p#5863_5885	1	5863	5885	61455192-61642805	187614	NFIA	0.65881	0.769026	0.038961	0.0580357	0	1	0	0	2.40024	0.0168806	0.207792	0.0982143
1p#5886_5888	1	5886	5888	61653408-61708772	55365		0.608992	0.574173	0.038961	0.0625	0	1	0	0	2.40024	0.0168806	0.207792	0.0982143
1p#5889_5889	1	5889	5889	61764942-61765001	60		0.608992	0.574173	0.038961	0.0625	0	1	0	0	2.28501	0.028811	0.207792	0.102679
1p#5890_5890	1	5890	5890	61796007-61796066	60		0.608992	0.574173	0.038961	0.0625	0	1	0	0	2.17936	0.0320243	0.207792	0.107143
1p#5891_5891	1	5891	5891	61817620-61817679	60		0.608992	0.574173	0.038961	0.0625	0	1	0	0	2.28501	0.028811	0.207792	0.102679
1p#5892_5892	1	5892	5892	61831724-61831783	60		0.608992	0.574173	0.038961	0.0625	0	1	0	0	2.46747	0.0114912	0.220779	0.102679
1p#5893_5893	1	5893	5893	61837235-61837294	60		0.608992	0.574173	0.038961	0.0625	0	1	0	0	2.35339	0.0195443	0.220779	0.107143
1p#5894_5896	1	5894	5896	61843875-61872442	28568	TM2D1	0.608992	0.574173	0.038961	0.0625	0	1	0	0	2.2484	0.0221278	0.220779	0.111607
1p#5897_5898	1	5897	5898	61887046-61894366	7321	TM2D1	0.65881	0.769026	0.038961	0.0580357	0	1	0	0	2.2484	0.0221278	0.220779	0.111607
1p#5899_5914	1	5899	5914	61900967-62042152	141186	TM2D1, INADL	0.608992	0.574173	0.038961	0.0625	0	1	0	0	2.2484	0.0221278	0.220779	0.111607
1p#5915_5919	1	5915	5919	62049937-62086093	36157	INADL	0.65881	0.769026	0.038961	0.0580357	0	1	0	0	2.2484	0.0221278	0.220779	0.111607
1p#5920_5934	1	5920	5934	62092197-62237868	145672	INADL	0.716974	0.767399	0.038961	0.0535714	0	1	0	0	2.2484	0.0221278	0.220779	0.111607
1p#5935_5938	1	5935	5938	62246813-62277329	30517	INADL	0.716974	0.767399	0.038961	0.0535714	0	1	0	0	2.46747	0.0114912	0.220779	0.102679
1p#5939_5939	1	5939	5939	62284261-62284320	60	INADL	0.716974	0.767399	0.038961	0.0535714	0	1	0	0	2.46747	0.0114912	0.220779	0.102679
1p#5940_5941	1	5940	5941	62292076-62300749	8674	INADL	0.65881	0.769026	0.038961	0.0580357	0	1	0	0	2.46747	0.0114912	0.220779	0.102679
1p#5942_5951	1	5942	5951	62308642-62380135	71494	INADL, ECAT11	0.608992	0.574173	0.038961	0.0625	0	1	0	0	2.46747	0.0114912	0.220779	0.102679
1p#5952_5965	1	5952	5965	62388203-62489640	101438	ECAT11, ANKRD38	0.608992	0.574173	0.038961	0.0625	0	1	0	0	2.46747	0.0114912	0.220779	0.102679
1p#5966_5970	1	5966	5970	62497251-62575223	77973		0.565802	0.577475	0.038961	0.0669643	0	1	0	0	2.46747	0.0114912	0.220779	0.102679
1p#5971_5971	1	5971	5971	62597570-62597629	60		0.565802	0.577475	0.038961	0.0669643	0	1	0	0	2.35339	0.0195443	0.220779	0.107143
1p#5972_5972	1	5972	5972	62611312-62611371	60		0.565802	0.577475	0.038961	0.0669643	0	1	0	0	2.2484	0.0221278	0.220779	0.111607
1p#5973_5977	1	5973	5977	62622651-62651667	29017	USP1, DOCK7	0.565802	0.577475	0.038961	0.0669643	0	1	0	0	2.2484	0.0221278	0.220779	0.111607
1p#5978_5979	1	5978	5979	62666634-62674105	7472	DOCK7	0.608992	0.574173	0.038961	0.0625	0	1	0	0	2.15148	0.0362842	0.220779	0.116071
1p#5980_5982	1	5980	5982	62685595-62705981	20387	DOCK7	0.608992	0.574173	0.038961	0.0625	0	1	0	0	2.2484	0.0221278	0.220779	0.111607
1p#5983_6005	1	5983	6005	62713626-62962475	248850	DOCK7, BC030752, ATG4C	0.608992	0.574173	0.038961	0.0625	0	1	0	0	2.35339	0.0195443	0.220779	0.107143
1p#6006_6047	1	6006	6047	62973719-63579999	606281	ATG4C, BC040309, ALG6	0.608992	0.574173	0.038961	0.0625	0	1	0	0	2.46747	0.0114912	0.220779	0.102679
1p#6048_6049	1	6048	6049	63591803-63598241	6439	ALG6	0.608992	0.574173	0.038961	0.0625	0	1	0	0	2.35339	0.0195443	0.220779	0.107143
1p#6050_6050	1	6050	6050	63606721-63606780	60	ALG6	0.608992	0.574173	0.038961	0.0625	0	1	0	0	2.2484	0.0221278	0.220779	0.111607
1p#6051_6058	1	6051	6058	63618460-63698956	80497	ITGB3BP	0.65881	0.769026	0.038961	0.0580357	0	1	0	0	2.2484	0.0221278	0.220779	0.111607
1p#6059_6059	1	6059	6059	63711119-63711178	60	KIAA1799	0.65881	0.769026	0.038961	0.0580357	0	1	0	0	2.15148	0.0362842	0.220779	0.116071
1p#6060_6064	1	6060	6064	63716851-63733075	16225	KIAA1799	0.889697	1	0.0519481	0.0580357	0	1	0	0	2.15148	0.0362842	0.220779	0.116071
1p#6065_6066	1	6065	6066	63739396-63746240	6845	KIAA1799	0.889697	1	0.0519481	0.0580357	0	1	0	0	2.2484	0.0221278	0.220779	0.111607
1p#6067_6069	1	6067	6069	63765091-63790454	25364	PGM1	0.889697	1	0.0519481	0.0580357	0	1	0	0	2.59209	0.00963891	0.220779	0.0982143
1p#6070_6071	1	6070	6071	63796094-63806514	10421	PGM1	0.889697	1	0.0519481	0.0580357	0	1	0	0	2.72806	0.00856627	0.220779	0.09375
1p#6072_6082	1	6072	6082	63812472-63951158	138687	PGM1	0.822439	1	0.0519481	0.0625	0	1	0	0	2.72806	0.00856627	0.220779	0.09375
1p#6083_6083	1	6083	6083	63961030-63961089	60	ROR1	0.822439	1	0.0519481	0.0625	0	1	0	0	2.52641	0.0144709	0.207792	0.09375
1p#6084_6084	1	6084	6084	63973622-63973681	60	ROR1	0.822439	1	0.0519481	0.0625	0	1	0	0	2.66514	0.00818705	0.207792	0.0892857
1p#6085_6085	1	6085	6085	63991974-63992033	60	ROR1	0.822439	1	0.0519481	0.0625	0	1	0	0	2.87794	0.00431849	0.220779	0.0892857
1p#6086_6091	1	6086	6091	63998346-64031547	33202	ROR1	0.822439	1	0.0519481	0.0625	0	1	0	0	2.72806	0.00856627	0.220779	0.09375
1p#6092_6101	1	6092	6101	64043578-64127704	84127	ROR1	0.822439	1	0.0519481	0.0625	0	1	0	0	2.52641	0.0144709	0.207792	0.09375
1p#6102_6108	1	6102	6108	64134802-64187065	52264	ROR1	0.822439	1	0.0519481	0.0625	0	1	0	0	2.52641	0.0144709	0.207792	0.09375
1p#6109_6114	1	6109	6114	64194548-64239051	44504	ROR1	0.822439	1	0.0519481	0.0625	0	1	0	0	2.40024	0.0168806	0.207792	0.0982143
1p#6115_6132	1	6115	6132	64255702-64398631	142930	ROR1, UBE2U	0.822439	1	0.0519481	0.0625	0	1	0	0	2.59209	0.00963891	0.220779	0.0982143
1p#6133_6136	1	6133	6136	64404448-64421858	17411	UBE2U	0.889697	1	0.0519481	0.0580357	0	1	0	0	2.59209	0.00963891	0.220779	0.0982143
1p#6137_6154	1	6137	6154	64439013-64741172	302160	CACHD1	0.968119	1	0.0519481	0.0535714	0	1	0	0.00446429	2.59209	0.00963891	0.220779	0.0982143
1p#6155_6171	1	6155	6171	64753063-64913102	160040	CACHD1, BC039301	0.889697	1	0.0519481	0.0580357	0	1	0	0	2.59209	0.00963891	0.220779	0.0982143
1p#6172_6176	1	6172	6176	64922165-64955513	33349	RAVER2	0.968119	1	0.0519481	0.0535714	0	1	0	0	2.59209	0.00963891	0.220779	0.0982143
1p#6177_6190	1	6177	6190	64967138-65106662	139525	RAVER2, JAK1, BC062431	0.716974	0.767399	0.038961	0.0535714	0	1	0	0	2.59209	0.00963891	0.220779	0.0982143
1p#6191_6207	1	6191	6207	65126284-65313763	187480	BC062431, AK126239	0.716974	0.767399	0.038961	0.0535714	0	1	0	0	2.35339	0.0195443	0.220779	0.107143
1p#6208_6222	1	6208	6222	65320189-65462882	142694	AK3L1, BC051722, DNAJC6	0.716974	0.767399	0.038961	0.0535714	0	1	0	0	2.53325	0.00779897	0.233766	0.107143
1p#6223_6224	1	6223	6224	65470060-65476914	6855	DNAJC6	0.65881	0.769026	0.038961	0.0580357	0	1	0	0	2.53325	0.00779897	0.233766	0.107143
1p#6225_6225	1	6225	6225	65484471-65484530	60	DNAJC6	0.65881	0.769026	0.038961	0.0580357	0	1	0	0	2.65604	0.00640215	0.233766	0.102679
1p#6226_6226	1	6226	6226	65491535-65491594	60	DNAJC6	0.608992	0.574173	0.038961	0.0625	0	1	0	0	2.79002	0.00555926	0.233766	0.0982143
1p#6227_6227	1	6227	6227	65498833-65498892	60	DNAJC6	0.608992	0.574173	0.038961	0.0625	0	1	0	0	2.93658	0.00284707	0.233766	0.09375
1p#6228_6233	1	6228	6233	65511989-65567062	55074	DNAJC6	0.608992	0.574173	0.038961	0.0625	0	1	0	0	2.79002	0.00555926	0.233766	0.0982143
1p#6234_6235	1	6234	6235	65573524-65580228	6705	DNAJC6	0.608992	0.574173	0.038961	0.0625	0	1	0	0	2.79002	0.00555926	0.233766	0.0982143
1p#6236_6292	1	6236	6292	65588883-66209398	620516	DNAJC6, LEPR, BC036581, PDE4B	0.65881	0.769026	0.038961	0.0580357	0	1	0	0	2.79002	0.00555926	0.233766	0.0982143
1p#6293_6295	1	6293	6295	66220544-66241958	21415	PDE4B	0.65881	0.769026	0.038961	0.0580357	0	1	0	0	2.93658	0.00284707	0.233766	0.09375
1p#6296_6301	1	6296	6301	66251875-66289880	38006	PDE4B	0.716974	0.767399	0.038961	0.0535714	0	1	0	0	2.93658	0.00284707	0.233766	0.09375
1p#6302_6316	1	6302	6316	66300812-66409266	108455	PDE4B	0.65881	0.769026	0.038961	0.0580357	0	1	0	0	2.93658	0.00284707	0.233766	0.09375
1p#6317_6324	1	6317	6324	66417146-66488323	71178	PDE4B	0.65881	0.769026	0.038961	0.0580357	0	1	0	0	2.79002	0.00555926	0.233766	0.0982143
1p#6325_6326	1	6325	6326	66496997-66505786	8790	PDE4B	0.608992	0.574173	0.038961	0.0625	0	1	0	0	2.79002	0.00555926	0.233766	0.0982143
1p#6327_6328	1	6327	6328	66518599-66527971	9373	PDE4B	0.527992	0.420401	0.038961	0.0714286	0	1	0	0	2.79002	0.00555926	0.233766	0.0982143
1p#6329_6330	1	6329	6330	66539257-66545755	6499	PDE4B	0.764132	0.789628	0.0519481	0.0669643	0	1	0	0.00446429	2.79002	0.00555926	0.233766	0.0982143
1p#6331_6332	1	6331	6332	66552114-66569312	17199	PDE4B	0.764132	0.789628	0.0519481	0.0669643	0	1	0	0.00446429	2.79002	0.00555926	0.233766	0.0982143
1p#6333_6334	1	6333	6334	66580644-66605646	25003		0.764132	0.789628	0.0519481	0.0669643	0	1	0	0.00446429	2.93658	0.00284707	0.233766	0.09375
1p#6335_6337	1	6335	6337	66624841-66675151	50311		0.565802	0.577475	0.038961	0.0669643	0	1	0	0.00446429	2.93658	0.00284707	0.233766	0.09375
1p#6338_6349	1	6338	6349	66686520-66794592	108073	SGIP1	0.565802	0.577475	0.038961	0.0669643	0	1	0	0.00446429	3.15206	0.00147104	0.246753	0.09375
1p#6350_6354	1	6350	6354	66803470-66842041	38572	SGIP1	0.565802	0.577475	0.038961	0.0669643	0	1	0	0.00446429	2.99474	0.00187608	0.246753	0.0982143
1p#6355_6357	1	6355	6357	66850760-66873246	22487	SGIP1	0.608992	0.574173	0.038961	0.0625	0	1	0	0.00446429	2.99474	0.00187608	0.246753	0.0982143
1p#6358_6369	1	6358	6369	66878765-66966205	87441	SGIP1, TCTEX1D1	0.608992	0.574173	0.038961	0.0625	0	1	0	0.00446429	2.85103	0.00359673	0.246753	0.102679
1p#6370_6372	1	6370	6372	66975503-66990799	15297	INSL5, WDR78	0.608992	0.574173	0.038961	0.0625	0	1	0	0.00446429	2.71908	0.00424145	0.246753	0.107143
1p#6373_6377	1	6373	6377	66996846-67025321	28476	WDR78	0.65881	0.769026	0.038961	0.0580357	0	1	0	0.00446429	2.71908	0.00424145	0.246753	0.107143
1p#6378_6388	1	6378	6388	67039907-67135805	95899	WDR78, MIER1	0.65881	0.769026	0.038961	0.0580357	0	1	0	0.00446429	2.5979	0.00792706	0.246753	0.111607
1p#6389_6399	1	6389	6399	67148632-67241879	93248	MIER1, D87449, SLC35D1	0.608992	0.574173	0.038961	0.0625	0	1	0	0.00446429	2.5979	0.00792706	0.246753	0.111607
1p#6400_6400	1	6400	6400	67249249-67249308	60		0.565802	0.577475	0.038961	0.0669643	0	1	0	0	2.5979	0.00792706	0.246753	0.111607
1p#6401_6406	1	6401	6406	67254829-67304958	50130	C1orf141	0.565802	0.577475	0.038961	0.0669643	0	1	0	0	2.71908	0.00424145	0.246753	0.107143
1p#6407_6420	1	6407	6420	67320899-67459591	138693	IL23R	0.565802	0.577475	0.038961	0.0669643	0	1	0	0	2.5979	0.00792706	0.246753	0.111607
1p#6421_6425	1	6421	6425	67471993-67505961	33969	IL12RB2	0.565802	0.577475	0.038961	0.0669643	0	1	0	0	2.42025	0.0131827	0.233766	0.111607
1p#6426_6426	1	6426	6426	67516376-67516435	60	IL12RB2	0.608992	0.574173	0.038961	0.0625	0	1	0	0	2.42025	0.0131827	0.233766	0.111607
1p#6427_6433	1	6427	6433	67528754-67580772	52019	IL12RB2	0.565802	0.577475	0.038961	0.0669643	0	1	0	0	2.42025	0.0131827	0.233766	0.111607
1p#6434_6441	1	6434	6441	67585930-67646661	60732	SERBP1	0.565802	0.577475	0.038961	0.0669643	0	1	0	0	2.31591	0.0152124	0.233766	0.116071
1p#6442_6442	1	6442	6442	67722846-67722905	60		0.608992	0.574173	0.038961	0.0625	0	1	0	0	2.31591	0.0152124	0.233766	0.116071
1p#6443_6449	1	6443	6449	67761397-67863236	101840	GADD45A	0.565802	0.577475	0.038961	0.0669643	0	1	0	0	2.31591	0.0152124	0.233766	0.116071
1p#6450_6453	1	6450	6453	67864856-67883228	18373	GADD45A, GNG12	0.565802	0.577475	0.038961	0.0669643	0	1	0	0	2.31591	0.0152124	0.233766	0.116071
1p#6454_6463	1	6454	6463	67896224-67963473	67250	GNG12	0.565802	0.577475	0.038961	0.0669643	0	1	0	0	2.42025	0.0131827	0.233766	0.111607
1p#6464_6477	1	6464	6477	67973791-68123714	149924	GNG12, AK124028	0.608992	0.574173	0.038961	0.0625	0	1	0	0	2.42025	0.0131827	0.233766	0.111607
1p#6478_6487	1	6478	6487	68141844-68262337	120494	AK124028, DIRAS3	0.65881	0.769026	0.038961	0.0580357	0	1	0	0	2.42025	0.0131827	0.233766	0.111607
1p#6488_6500	1	6488	6500	68271570-68387023	115454	AK124028, GPR177	0.785621	1	0.038961	0.0491071	0	1	0	0	2.31591	0.0152124	0.233766	0.116071
1p#6501_6503	1	6501	6503	68394885-68410470	15586	GPR177	0.517324	0.526746	0.025974	0.0491071	0	1	0	0	2.31591	0.0152124	0.233766	0.116071
1p#6504_6511	1	6504	6511	68419456-68541789	122334		0.517324	0.526746	0.025974	0.0491071	0	1	0	0	2.12955	0.0276989	0.233766	0.125
1p#6512_6554	1	6512	6554	68563579-69501975	938397	RPE65, DEPDC1, BC016787, BC041050	0.517324	0.526746	0.025974	0.0491071	0	1	0	0	2.21929	0.0249766	0.233766	0.120536
1p#6555_6555	1	6555	6555	69553255-69553314	60		0.255574	0.308038	0.012987	0.0491071	0	1	0	0	2.21929	0.0249766	0.233766	0.120536
1p#6556_6582	1	6556	6582	69580555-69992367	411813	BC080568, AF498274, LRRC7	0.255574	0.308038	0.012987	0.0491071	0	1	0	0.00446429	2.21929	0.0249766	0.233766	0.120536
1p#6583_6586	1	6583	6586	70003716-70039867	36152	LRRC7	0.255574	0.308038	0.012987	0.0491071	0	1	0	0.00446429	2.12955	0.0276989	0.233766	0.125
1p#6587_6612	1	6587	6612	70051285-70322726	271442	LRRC7, CR749629, LRRC40	0.233208	0.195644	0.012987	0.0535714	0	1	0	0	2.12955	0.0276989	0.233766	0.125
1p#6613_6616	1	6613	6616	70337065-70362560	25496	LRRC40	0.233208	0.195644	0.012987	0.0535714	0	1	0	0	2.04598	0.0438822	0.233766	0.129464
1p#6617_6626	1	6617	6626	70368465-70454518	86054	LRRC40, SFRS11, ANKRD13C	0.233208	0.195644	0.012987	0.0535714	0	1	0	0	1.96797	0.0472907	0.233766	0.133929
1p#6627_6634	1	6627	6634	70463980-70527206	63227	ANKRD13C	0.233208	0.195644	0.012987	0.0535714	0	1	0	0	1.89499	0.0721012	0.233766	0.138393
1p#6635_6639	1	6635	6639	70533739-70567504	33766	HHLA3	0.21428	0.12686	0.012987	0.0580357	0	1	0	0	1.96797	0.0472907	0.233766	0.133929
1p#6640_6640	1	6640	6640	70573242-70573301	60		0.21428	0.12686	0.012987	0.0580357	0	1	0	0	2.04598	0.0438822	0.233766	0.129464
1p#6641_6641	1	6641	6641	70582566-70582625	60		0.21428	0.12686	0.012987	0.0580357	0	1	0	0	1.90072	0.0662869	0.220779	0.129464
1p#6642_6643	1	6642	6643	70590784-70595722	4939	CTH	0.21428	0.12686	0.012987	0.0580357	0	1	0	0	1.97835	0.0623002	0.220779	0.125
1p#6644_6644	1	6644	6644	70602049-70602108	60	CTH	0.21428	0.12686	0.012987	0.0580357	0	1	0	0	1.90072	0.0662869	0.220779	0.129464
1p#6645_6648	1	6645	6648	70611615-70636916	25302	CTH	0.233208	0.195644	0.012987	0.0535714	0	1	0	0	1.90072	0.0662869	0.220779	0.129464
1p#6649_6652	1	6649	6652	70673454-70787540	114087		0.233208	0.195644	0.012987	0.0535714	0	1	0	0	1.97835	0.0623002	0.220779	0.125
1p#6653_6666	1	6653	6666	70848676-71061480	212805	BC041441, PTGER3	0.233208	0.195644	0.012987	0.0535714	0	1	0	0	2.06171	0.0396063	0.220779	0.120536
1p#6667_6667	1	6667	6667	71067323-71067382	60	PTGER3	0.21428	0.12686	0.012987	0.0580357	0	1	0	0	2.06171	0.0396063	0.220779	0.120536
1p#6668_6675	1	6668	6675	71074876-71140062	65187	PTGER3	0.21428	0.12686	0.012987	0.0580357	0	1	0	0	1.90926	0.0875575	0.207792	0.120536
1p#6676_6697	1	6676	6697	71150708-71281415	130708	PTGER3, BC070115, ZNF265, BC054887	0.21428	0.12686	0.012987	0.0580357	0	1	0	0	1.76149	0.126674	0.194805	0.120536
1p#6698_6699	1	6698	6699	71296516-71316699	20184	BC054887	0.198052	0.126665	0.012987	0.0625	0	1	0	0	1.76149	0.126674	0.194805	0.120536
1p#6700_6709	1	6700	6709	71342416-71489472	147057	BC054887	0.198052	0.126665	0.012987	0.0625	0	1	0	0	1.90926	0.0875575	0.207792	0.120536
1p#6710_6710	1	6710	6710	71512926-71512985	60		0.198052	0.126665	0.012987	0.0625	0	1	0	0	2.06171	0.0396063	0.220779	0.120536
1p#6711_6716	1	6711	6716	71547983-71598515	50533	NEGR1	0.21428	0.12686	0.012987	0.0580357	0	1	0	0	2.06171	0.0396063	0.220779	0.120536
1p#6717_6724	1	6717	6724	71607350-71676522	69173	NEGR1	0.21428	0.12686	0.012987	0.0580357	0	1	0	0	1.90926	0.0875575	0.207792	0.120536
1p#6725_6727	1	6725	6727	71691174-71711641	20468	NEGR1	0.21428	0.12686	0.012987	0.0580357	0	1	0	0	2.06171	0.0396063	0.220779	0.120536
1p#6728_6730	1	6728	6730	71718364-71733776	15413	NEGR1	0.21428	0.12686	0.012987	0.0580357	0	1	0	0	1.97835	0.0623002	0.220779	0.125
1p#6731_6739	1	6731	6739	71739991-71825271	85281	NEGR1	0.233208	0.195644	0.012987	0.0535714	0	1	0	0	1.97835	0.0623002	0.220779	0.125
1p#6740_6751	1	6740	6751	71836116-71947011	110896	NEGR1	0.233208	0.195644	0.012987	0.0535714	0	1	0	0	1.90072	0.0662869	0.220779	0.129464
1p#6752_6799	1	6752	6799	71953929-72368890	414962	NEGR1	0.21428	0.12686	0.012987	0.0580357	0	1	0	0	1.90072	0.0662869	0.220779	0.129464
1p#6800_6808	1	6800	6808	72379517-72473348	93832	NEGR1	0.21428	0.12686	0.012987	0.0580357	0	1	0	0	2.04598	0.0438822	0.233766	0.129464
1p#6809_6810	1	6809	6810	72489681-72507501	17821		0.233208	0.195644	0.012987	0.0535714	0	1	0	0	2.04598	0.0438822	0.233766	0.129464
1p#6811_6817	1	6811	6817	72542030-72795731	253702		0.21428	0.12686	0.012987	0.0580357	0	1	0	0	1.89499	0.0721012	0.233766	0.138393
1p#6818_6823	1	6818	6823	72839413-72964934	125522	BC043521	0.21428	0.12686	0.012987	0.0580357	0	1	0	0	1.96797	0.0472907	0.233766	0.133929
1p#6824_6825	1	6824	6825	72978376-73004895	26520		0.21428	0.12686	0.012987	0.0580357	0	1	0	0	2.11248	0.0306221	0.246753	0.133929
1p#6826_6831	1	6826	6831	73021689-73209279	187591		0.21428	0.12686	0.012987	0.0580357	0	1	0	0.00446429	2.11248	0.0306221	0.246753	0.133929
1p#6832_6834	1	6832	6834	73243243-73340894	97652		0.198052	0.126665	0.012987	0.0625	0	1	0	0	2.11248	0.0306221	0.246753	0.133929
1p#6835_6837	1	6835	6837	73377164-73451398	74235		0.400977	0.375439	0.025974	0.0625	0	1	0	0	2.11248	0.0306221	0.246753	0.133929
1p#6838_6839	1	6838	6839	73474849-73491160	16312	BC041341	0.608992	0.574173	0.038961	0.0625	0	1	0	0	2.11248	0.0306221	0.246753	0.133929
1p#6840_6840	1	6840	6840	73505686-73505745	60	BC041341	0.65881	0.769026	0.038961	0.0580357	0	1	0	0	2.03413	0.0334594	0.246753	0.138393
1p#6841_6843	1	6841	6843	73527997-73590806	62810		0.65881	0.769026	0.038961	0.0580357	0	1	0	0	1.89499	0.0721012	0.233766	0.138393
1p#6844_6855	1	6844	6855	73620989-74010542	389554		0.716974	0.767399	0.038961	0.0535714	0	1	0	0	1.82655	0.076121	0.233766	0.142857
1p#6856_6863	1	6856	6863	74045031-74221365	176335	AK131476	0.716974	0.767399	0.038961	0.0535714	0	1	0	0	1.89499	0.0721012	0.233766	0.138393
1p#6864_6869	1	6864	6869	74229072-74294138	65067	AK131476	0.716974	0.767399	0.038961	0.0535714	0	1	0	0	1.89499	0.0721012	0.233766	0.138393
1p#6870_6870	1	6870	6870	74318823-74318882	60	AK131476	0.716974	0.767399	0.038961	0.0535714	0	1	0	0	1.76025	0.104427	0.220779	0.138393
1p#6871_6875	1	6871	6875	74328281-74366227	37947	AK131476, LRRC44	0.716974	0.767399	0.038961	0.0535714	0	1	0	0	1.69668	0.151038	0.220779	0.142857
1p#6876_6878	1	6876	6878	74369783-74377919	8137	LRRC44, FPGT	0.65881	0.769026	0.038961	0.0580357	0	1	0	0	1.69668	0.151038	0.220779	0.142857
1p#6879_6890	1	6879	6890	74384618-74482833	98216	FPGT, BC032865, TNNI3K	0.65881	0.769026	0.038961	0.0580357	0	1	0	0	1.76025	0.104427	0.220779	0.138393
1p#6891_6927	1	6891	6927	74497878-74859286	361409	TNNI3K, C1orf173	0.65881	0.769026	0.038961	0.0580357	0	1	0	0	1.76025	0.104427	0.220779	0.138393
1p#6928_6945	1	6928	6945	74867112-75230310	363199	CRYZ, C1orf171	0.716974	0.767399	0.038961	0.0535714	0	1	0	0	1.69668	0.151038	0.220779	0.142857
1p#6946_6948	1	6946	6948	75265710-75306242	40533	LHX8	0.716974	0.767399	0.038961	0.0535714	0	1	0	0	1.63696	0.155868	0.220779	0.147321
1p#6949_6957	1	6949	6957	75318620-75405524	86905	LHX8, AK128063, SLC44A5	0.716974	0.767399	0.038961	0.0535714	0	1	0	0	1.69668	0.151038	0.220779	0.142857
1p#6958_6959	1	6958	6959	75414690-75434156	19467	SLC44A5	0.785621	1	0.038961	0.0491071	0	1	0	0	1.69668	0.151038	0.220779	0.142857
1p#6960_6962	1	6960	6962	75443432-75473532	30101	SLC44A5	0.785621	1	0.038961	0.0491071	0	1	0	0	1.63696	0.155868	0.220779	0.147321
1p#6963_6967	1	6963	6967	75490653-75532789	42137	SLC44A5	0.785621	1	0.038961	0.0491071	0	1	0	0	1.69668	0.151038	0.220779	0.142857
1p#6968_6968	1	6968	6968	75550762-75550821	60	SLC44A5	0.716974	0.767399	0.038961	0.0535714	0	1	0	0	1.69668	0.151038	0.220779	0.142857
1p#6969_6979	1	6969	6979	75570890-75679772	108883	SLC44A5	0.716974	0.767399	0.038961	0.0535714	0	1	0	0	1.76025	0.104427	0.220779	0.138393
1p#6980_6988	1	6980	6988	75690058-75758925	68868	SLC44A5	0.716974	0.767399	0.038961	0.0535714	0	1	0	0	1.6301	0.150024	0.207792	0.138393
1p#6989_6993	1	6989	6993	75766359-75795045	28687	SLC44A5	0.716974	0.767399	0.038961	0.0535714	0	1	0	0	1.69288	0.141762	0.207792	0.133929
1p#6994_6997	1	6994	6997	75809708-75872966	63259	CR936677	0.785621	1	0.038961	0.0491071	0	1	0	0	1.57122	0.206692	0.207792	0.142857
1p#6998_6998	1	6998	6998	75884642-75884701	60	CR936677	0.785621	1	0.038961	0.0491071	0	1	0	0	1.51588	0.215388	0.207792	0.147321
1p#6999_7003	1	6999	7003	75891160-75927215	36056	CR936677, ACADM	0.785621	1	0.038961	0.0491071	0	1	0	0	1.46379	0.2873	0.207792	0.151786
1p#7004_7012	1	7004	7012	75938988-76000252	61265	ACADM, RABGGTB, MSH4	0.716974	0.767399	0.038961	0.0535714	0	1	0	0	1.51588	0.215388	0.207792	0.147321
1p#7013_7015	1	7013	7015	76012832-76026005	13174	MSH4	0.716974	0.767399	0.038961	0.0535714	0	1	0	0	1.57122	0.206692	0.207792	0.142857
1p#7016_7016	1	7016	7016	76045193-76045252	60	MSH4	0.716974	0.767399	0.038961	0.0535714	0	1	0	0	1.69288	0.141762	0.207792	0.133929
1p#7017_7022	1	7017	7022	76061404-76105130	43727	MSH4, ASB17	0.716974	0.767399	0.038961	0.0535714	0	1	0	0	1.6301	0.150024	0.207792	0.138393
1p#7023_7025	1	7023	7025	76109616-76128074	18459	ASB17	0.716974	0.767399	0.038961	0.0535714	0	1	0	0	1.69288	0.141762	0.207792	0.133929
1p#7026_7091	1	7026	7091	76167515-76818910	651396	ST6GALNAC3, BX648274	0.65881	0.769026	0.038961	0.0580357	0	1	0	0	1.75998	0.0994913	0.207792	0.129464
1p#7092_7126	1	7092	7126	76831223-77256825	425603	AK056241, ST6GALNAC5, AF131837	0.65881	0.769026	0.038961	0.0580357	0	1	0	0	1.83206	0.0920832	0.207792	0.125
1p#7127_7131	1	7127	7131	77262712-77291617	28906	BX648473, PIGK	0.608992	0.574173	0.038961	0.0625	0	1	0	0	1.83206	0.0920832	0.207792	0.125
1p#7132_7134	1	7132	7134	77299998-77322865	22868	PIGK	0.608992	0.574173	0.038961	0.0625	0	1	0	0	1.83206	0.0920832	0.207792	0.125
1p#7135_7139	1	7135	7139	77331349-77384386	53038	PIGK	0.65881	0.769026	0.038961	0.0580357	0	1	0	0	1.83206	0.0920832	0.207792	0.125
1p#7140_7153	1	7140	7153	77395589-77524074	128486	PIGK, AK5	0.608992	0.574173	0.038961	0.0625	0	1	0	0	1.83206	0.0920832	0.207792	0.125
1p#7154_7170	1	7154	7170	77531754-77661075	129322	AK5	0.608992	0.574173	0.038961	0.0625	0	1	0	0	1.97835	0.0623002	0.220779	0.125
1p#7171_7172	1	7171	7172	77670649-77679617	8969	AK5	0.65881	0.769026	0.038961	0.0580357	0	1	0	0	1.97835	0.0623002	0.220779	0.125
1p#7173_7173	1	7173	7173	77687252-77687311	60	AK5	0.65881	0.769026	0.038961	0.0580357	0	1	0	0	1.90072	0.0662869	0.220779	0.129464
1p#7174_7175	1	7174	7175	77696362-77706731	10370	AK5	0.716974	0.767399	0.038961	0.0535714	0	1	0	0	1.90072	0.0662869	0.220779	0.129464
1p#7176_7178	1	7176	7178	77719212-77742215	23004	AK5, BX640658	0.716974	0.767399	0.038961	0.0535714	0	1	0	0	1.97835	0.0623002	0.220779	0.125
1p#7179_7180	1	7179	7180	77758662-77759612	951	ZZZ3	0.716974	0.767399	0.038961	0.0535714	0	1	0	0	1.90072	0.0662869	0.220779	0.129464
1p#7181_7186	1	7181	7186	77766339-77810986	44648	ZZZ3	0.433799	0.36967	0.025974	0.0580357	0	1	0	0	1.90072	0.0662869	0.220779	0.129464
1p#7187_7187	1	7187	7187	77819141-77819200	60	ZZZ3	0.433799	0.36967	0.025974	0.0580357	0	1	0	0	1.82825	0.0999207	0.220779	0.133929
1p#7188_7188	1	7188	7188	77834192-77834251	60	ZZZ3	0.433799	0.36967	0.025974	0.0580357	0	1	0	0	1.76025	0.104427	0.220779	0.138393
1p#7189_7189	1	7189	7189	77843120-77843179	60	ZZZ3	0.65881	0.769026	0.038961	0.0580357	0	1	0	0	1.76025	0.104427	0.220779	0.138393
1p#7190_7204	1	7190	7204	77858234-77984831	126598	ZZZ3, USP33, FAM73A	0.65881	0.769026	0.038961	0.0580357	0	1	0	0	1.69668	0.151038	0.220779	0.142857
1p#7205_7211	1	7205	7211	77992903-78041757	48855	FAM73A	0.716974	0.767399	0.038961	0.0535714	0	1	0	0	1.69668	0.151038	0.220779	0.142857
1p#7212_7217	1	7212	7217	78055414-78096029	40616	FAM73A, C1orf118, CR936630, NEXN	0.968119	1	0.0519481	0.0535714	0	1	0	0	1.69668	0.151038	0.220779	0.142857
1p#7218_7220	1	7218	7220	78104241-78118961	14721	NEXN	0.968119	1	0.0519481	0.0535714	0	1	0	0	1.76025	0.104427	0.220779	0.138393
1p#7221_7230	1	7221	7230	78126081-78194941	68861	FUBP1, U40992, DNAJB4	0.968119	1	0.0519481	0.0535714	0	1	0	0	1.82825	0.0999207	0.220779	0.133929
1p#7231_7241	1	7231	7241	78200926-78289713	88788	GIPC2	1.06081	1	0.0519481	0.0491071	0	1	0	0	1.82825	0.0999207	0.220779	0.133929
1p#7242_7244	1	7242	7244	78297021-78313513	16493	GIPC2	1.06081	1	0.0519481	0.0491071	0	1	0	0	1.90072	0.0662869	0.220779	0.129464
1p#7245_7245	1	7245	7245	78325075-78325134	60		0.785621	1	0.038961	0.0491071	0	1	0	0	1.90072	0.0662869	0.220779	0.129464
1p#7246_7248	1	7246	7248	78333965-78379207	45243		0.785621	1	0.038961	0.0491071	0	1	0	0	1.97835	0.0623002	0.220779	0.125
1p#7249_7249	1	7249	7249	78400428-78400487	60		0.785621	1	0.038961	0.0491071	0	1	0	0	1.90926	0.0875575	0.207792	0.120536
1p#7250_7259	1	7250	7259	78413440-78560086	146647	AK091757, BC015860, BC035694	0.785621	1	0.038961	0.0491071	0	1	0	0	1.99239	0.0562298	0.207792	0.116071
1p#7260_7274	1	7260	7274	78584723-78775601	190879	BC035694, PTGFR, BX537508	0.785621	1	0.038961	0.0491071	0	1	0	0	1.90926	0.0875575	0.207792	0.120536
1p#7275_7293	1	7275	7293	78783944-79068899	284956	BX537508, IFI44L, IFI44, AK129766	0.785621	1	0.038961	0.0491071	0	1	0	0	1.97835	0.0623002	0.220779	0.125
1p#7294_7302	1	7294	7302	79077482-79150715	73234	AK129766, AY358360	0.785621	1	0.038961	0.0491071	0	1	0	0	1.90072	0.0662869	0.220779	0.129464
1p#7303_7314	1	7303	7314	79158145-79341993	183849	AY358360	0.785621	1	0.038961	0.0491071	0	1	0	0	2.04598	0.0438822	0.233766	0.129464
1p#7315_7318	1	7315	7318	79367492-79489964	122473		0.716974	0.767399	0.038961	0.0535714	0	1	0	0	2.04598	0.0438822	0.233766	0.129464
1p#7319_7328	1	7319	7328	79521244-79795995	274752		0.716974	0.767399	0.038961	0.0535714	0	1	0	0	2.12955	0.0276989	0.233766	0.125
1p#7329_7334	1	7329	7334	79832761-80001984	169224		0.716974	0.767399	0.038961	0.0535714	0	1	0	0	2.04598	0.0438822	0.233766	0.129464
1p#7335_7350	1	7335	7350	80044488-80556034	511547		0.716974	0.767399	0.038961	0.0535714	0	1	0	0	1.96797	0.0472907	0.233766	0.133929
1p#7351_7372	1	7351	7372	80604746-81279476	674731		0.472089	0.530676	0.025974	0.0535714	0	1	0	0	2.26202	0.0132884	0.25974	0.133929
1p#7373_7385	1	7373	7385	81301210-81579850	278641	BC031321	0.472089	0.530676	0.025974	0.0535714	0	1	0	0	2.11248	0.0306221	0.246753	0.133929
1p#7386_7389	1	7386	7389	81596782-81644918	48137	BC031321	0.472089	0.530676	0.025974	0.0535714	0	1	0	0	2.03413	0.0334594	0.246753	0.138393
1p#7390_7425	1	7390	7425	81663303-82047244	383942	BC031321, AK123422, LPHN2	0.472089	0.530676	0.025974	0.0535714	0	1	0	0	2.11248	0.0306221	0.246753	0.133929
1p#7426_7442	1	7426	7442	82053566-82244403	190838	LPHN2	0.472089	0.530676	0.025974	0.0535714	0	1	0	0	2.03413	0.0334594	0.246753	0.138393
1p#7443_7480	1	7443	7480	82304824-83289121	984298	BC043539	0.472089	0.530676	0.025974	0.0535714	0	1	0	0	2.17812	0.0211852	0.25974	0.138393
1p#7481_7481	1	7481	7481	83298495-83298554	60	BC043539	0.472089	0.530676	0.025974	0.0535714	0	1	0	0	2.24317	0.0145392	0.272727	0.142857
1p#7482_7482	1	7482	7482	83309150-83309209	60	BC043539	0.433799	0.36967	0.025974	0.0580357	0	1	0	0	2.24317	0.0145392	0.272727	0.142857
1p#7483_7483	1	7483	7483	83328259-83328318	60	BC043539	0.400977	0.375439	0.025974	0.0625	0	1	0	0	2.1642	0.0163719	0.272727	0.147321
1p#7484_7484	1	7484	7484	83359798-83359857	60		0.433799	0.36967	0.025974	0.0580357	0	1	0	0	2.30786	0.00990335	0.285714	0.147321
1p#7485_7486	1	7485	7486	83381408-83413554	32147		0.65881	0.769026	0.038961	0.0580357	0	1	0	0	2.21767	0.0121407	0.298701	0.160714
1p#7487_7487	1	7487	7487	83435043-83435102	60		0.716974	0.767399	0.038961	0.0535714	0	1	0	0	2.21767	0.0121407	0.298701	0.160714
1p#7488_7488	1	7488	7488	83452395-83452454	60		0.716974	0.767399	0.038961	0.0535714	0	1	0	0	2.08322	0.0195988	0.285714	0.160714
1p#7489_7491	1	7489	7491	83465581-83512752	47172		0.716974	0.767399	0.038961	0.0535714	0	1	0	0	2.15384	0.0176533	0.285714	0.15625
1p#7492_7492	1	7492	7492	83565813-83565872	60		0.716974	0.767399	0.038961	0.0535714	0	1	0	0	2.15384	0.0176533	0.285714	0.15625
1p#7493_7493	1	7493	7493	83582314-83582373	60		0.65881	0.769026	0.038961	0.0580357	0	1	0	0	2.15384	0.0176533	0.285714	0.15625
1p#7494_7494	1	7494	7494	83603746-83603805	60		0.65881	0.769026	0.038961	0.0580357	0	1	0	0	1.95598	0.0393007	0.25974	0.151786
1p#7495_7495	1	7495	7495	83635029-83635088	60		0.608992	0.574173	0.038961	0.0625	0	1	0	0	2.02555	0.0363647	0.25974	0.147321
1p#7496_7496	1	7496	7496	83677197-83677256	60		0.517324	0.526746	0.025974	0.0491071	0	1	0	0	2.02555	0.0363647	0.25974	0.147321
1p#7497_7503	1	7497	7503	83701522-83792593	91072	BC036594	0.472089	0.530676	0.025974	0.0535714	0	1	0	0	1.89165	0.054947	0.246753	0.147321
1p#7504_7524	1	7504	7524	83801410-84052665	251256	BC036594, AK094174, TTLL7	0.517324	0.526746	0.025974	0.0491071	0	1	0	0	1.89165	0.054947	0.246753	0.147321
1p#7525_7536	1	7525	7536	84060343-84152737	92395	TTLL7	0.517324	0.526746	0.025974	0.0491071	0	1	0	0	1.96067	0.0514656	0.246753	0.142857
1p#7537_7537	1	7537	7537	84165235-84165294	60	TTLL7	0.517324	0.526746	0.025974	0.0491071	0	1	0	0	2.03413	0.0334594	0.246753	0.138393
1p#7538_7557	1	7538	7557	84171854-84383023	211170	TTLL7, PRKACB	0.517324	0.526746	0.025974	0.0491071	0	1	0	0	2.11248	0.0306221	0.246753	0.133929
1p#7558_7574	1	7558	7574	84391911-84562416	170506	PRKACB, SAMD13	0.517324	0.526746	0.025974	0.0491071	0	1	0	0	2.26202	0.0132884	0.25974	0.133929
1p#7575_7579	1	7575	7579	84567896-84590268	22373	DNASE2B	0.517324	0.526746	0.025974	0.0491071	0	1	0	0	2.26202	0.0132884	0.25974	0.133929
1p#7580_7582	1	7580	7582	84594181-84602517	8337		0.517324	0.526746	0.025974	0.0491071	0	1	0	0	2.17812	0.0211852	0.25974	0.138393
1p#7583_7583	1	7583	7583	84616812-84616871	60		0.517324	0.526746	0.025974	0.0491071	0	1	0	0	2.09946	0.0234907	0.25974	0.142857
1p#7584_7584	1	7584	7584	84635710-84635769	60		0.571579	0.73698	0.025974	0.0446429	0	1	0	0	2.09946	0.0234907	0.25974	0.142857
1p#7585_7601	1	7585	7601	84652740-84751648	98909	BXDC5, GNG5, SPATA1, CTBS	0.867967	1	0.038961	0.0446429	0	1	0	0	2.02555	0.0363647	0.25974	0.147321
1p#7602_7602	1	7602	7602	84766403-84766462	60		0.867967	1	0.038961	0.0446429	0	1	0	0	2.09946	0.0234907	0.25974	0.142857
1p#7603_7619	1	7603	7619	84777092-84967433	190342	C1orf180, SSX2IP	0.867967	1	0.038961	0.0446429	0	1	0	0	2.02555	0.0363647	0.25974	0.147321
1p#7620_7623	1	7620	7623	84985381-85006561	21181	EDG7	0.571579	0.73698	0.025974	0.0446429	0	1	0	0	2.02555	0.0363647	0.25974	0.147321
1p#7624_7627	1	7624	7627	85012134-85031871	19738	EDG7	0.571579	0.73698	0.025974	0.0446429	0	1	0	0	1.82667	0.0815883	0.246753	0.151786
1p#7628_7660	1	7628	7660	85043798-85337189	293392	EDG7, MCOLN2, BX648851, MCOLN3, WDR63	0.867967	1	0.038961	0.0446429	0	1	0	0	1.82667	0.0815883	0.246753	0.151786
1p#7661_7671	1	7661	7671	85352399-85435175	82777	AK075186, AL834286, C1orf52	0.867967	1	0.038961	0.0446429	0	1	0	0	1.95598	0.0393007	0.25974	0.151786
1p#7672_7681	1	7672	7681	85445469-85498394	52926	BCL10, AK125723, DDAH1	1.17193	0.759437	0.0519481	0.0446429	0	1	0	0	1.82667	0.0815883	0.246753	0.151786
1p#7682_7712	1	7682	7712	85507584-85811753	304170	DDAH1, BX648145, CYR61	0.867967	1	0.038961	0.0446429	0	1	0	0	1.82667	0.0815883	0.246753	0.151786
1p#7713_7741	1	7713	7741	85830815-86113038	282224	C1orf181, COL24A1	0.867967	1	0.038961	0.0446429	0	1	0	0	1.89165	0.054947	0.246753	0.147321
1p#7742_7746	1	7742	7746	86124904-86164620	39717	COL24A1	0.785621	1	0.038961	0.0491071	0	1	0	0	1.89165	0.054947	0.246753	0.147321
1p#7747_7752	1	7747	7752	86170560-86224538	53979	COL24A1	0.785621	1	0.038961	0.0491071	0	1	0	0	1.96067	0.0514656	0.246753	0.142857
1p#7753_7757	1	7753	7757	86236843-86284299	47457	COL24A1	0.785621	1	0.038961	0.0491071	0	1	0	0	2.03413	0.0334594	0.246753	0.138393
1p#7758_7759	1	7758	7759	86293081-86303511	10431	COL24A1	0.785621	1	0.038961	0.0491071	0	1	0	0	2.17812	0.0211852	0.25974	0.138393
1p#7760_7761	1	7760	7761	86313454-86323428	9975	COL24A1	0.867967	1	0.038961	0.0446429	0	1	0	0	2.17812	0.0211852	0.25974	0.138393
1p#7762_7780	1	7762	7780	86334181-86634191	300011	AK094856, ODF2L, CLCA2	1.17193	0.759437	0.0519481	0.0446429	0	1	0	0	2.17812	0.0211852	0.25974	0.138393
1p#7781_7784	1	7781	7784	86646539-86686527	39989	CLCA1	1.17193	0.759437	0.0519481	0.0446429	0	1	0	0	2.09946	0.0234907	0.25974	0.142857
1p#7785_7785	1	7785	7785	86695801-86695860	60		1.17193	0.759437	0.0519481	0.0446429	0	1	0	0	2.02555	0.0363647	0.25974	0.147321
1p#7786_7789	1	7786	7789	86706831-86738074	31244	CLCA4	1.30774	0.745626	0.0519481	0.0401786	0	1	0	0	2.02555	0.0363647	0.25974	0.147321
1p#7790_7796	1	7790	7796	86748944-86821555	72612	CLCA4, CLCA3	1.17193	0.759437	0.0519481	0.0446429	0	1	0	0	2.02555	0.0363647	0.25974	0.147321
1p#7797_7799	1	7797	7799	86826268-86852059	25792	CLCA3	1.30774	0.745626	0.0519481	0.0401786	0	1	0	0	2.02555	0.0363647	0.25974	0.147321
1p#7800_7807	1	7800	7807	86865381-86927991	62611	SH3GLB1	1.17193	0.759437	0.0519481	0.0446429	0	1	0	0	2.09946	0.0234907	0.25974	0.142857
1p#7808_7838	1	7808	7838	86943108-87243725	300618	SEP15, HS2ST1	1.30774	0.745626	0.0519481	0.0401786	0	1	0	0	2.02555	0.0363647	0.25974	0.147321
1p#7839_7841	1	7839	7841	87252629-87270297	17669	HS2ST1	1.17193	0.759437	0.0519481	0.0446429	0	1	0	0	2.02555	0.0363647	0.25974	0.147321
1p#7842_7856	1	7842	7856	87276329-87478445	202117	HS2ST1, AK002179, LOC339524	1.17193	0.759437	0.0519481	0.0446429	0	1	0	0	2.09946	0.0234907	0.25974	0.142857
1p#7857_7857	1	7857	7857	87489697-87489756	60		1.17193	0.759437	0.0519481	0.0446429	0	1	0	0	1.96067	0.0514656	0.246753	0.142857
1p#7858_7859	1	7858	7859	87501389-87505807	4419		1.30774	0.745626	0.0519481	0.0401786	0	1	0	0	1.96067	0.0514656	0.246753	0.142857
1p#7860_7860	1	7860	7860	87509918-87509976	59	LMO4	1.17193	0.759437	0.0519481	0.0446429	0	1	0	0	1.96067	0.0514656	0.246753	0.142857
1p#7861_7869	1	7861	7869	87517293-87654841	137549	LMO4, BC043534	0.867967	1	0.038961	0.0446429	0	1	0	0	1.96067	0.0514656	0.246753	0.142857
1p#7870_7885	1	7870	7885	87697095-88127459	430365		0.867967	1	0.038961	0.0446429	0	1	0	0	2.03413	0.0334594	0.246753	0.138393
1p#7886_7909	1	7886	7909	88146205-88737591	591387	BC045705	0.867967	1	0.038961	0.0446429	0	1	0	0	1.96067	0.0514656	0.246753	0.142857
1p#7910_7910	1	7910	7910	88747024-88747083	60	AK123834	0.867967	1	0.038961	0.0446429	0	1	0	0	1.89165	0.054947	0.246753	0.147321
1p#7911_7923	1	7911	7923	88758987-88918782	159796	AK123834, PKN2	0.968552	1	0.038961	0.0401786	0	1	0	0	1.89165	0.054947	0.246753	0.147321
1p#7924_7924	1	7924	7924	88938032-88938091	60	PKN2	1.09427	1	0.038961	0.0357143	0	1	0	0	1.82667	0.0815883	0.246753	0.151786
1p#7925_7935	1	7925	7935	88949417-89045641	96225	PKN2, GTF2B	1.09427	1	0.038961	0.0357143	0	1	0	0	1.7654	0.0856401	0.246753	0.15625
1p#7936_7947	1	7936	7947	89052958-89157122	104165	GTF2B, KAT3	0.968552	1	0.038961	0.0401786	0	1	0	0	1.7654	0.0856401	0.246753	0.15625
1p#7948_7984	1	7948	7984	89161671-89454910	293240	KAT3, GBP3, CR626456, GBP1, GBP2, GBP7, GBP4, GBP5	1.09427	1	0.038961	0.0357143	0	1	0	0	1.7654	0.0856401	0.246753	0.15625
1p#7985_7985	1	7985	7985	89469335-89469394	60		1.09427	1	0.038961	0.0357143	0	1	0	0	1.70735	0.122799	0.246753	0.160714
1p#7986_7995	1	7986	7995	89509592-89642549	132958	GBP6, AK055805	1.09427	1	0.038961	0.0357143	0	1	0	0	1.6526	0.127294	0.246753	0.165179
1p#7996_7996	1	7996	7996	89661349-89661406	58	AK055805	1.09427	1	0.038961	0.0357143	0	1	0	0	1.70735	0.122799	0.246753	0.160714
1p#7997_8002	1	7997	8002	89680413-89720749	40337	AK055805	1.09427	1	0.038961	0.0357143	0	1	0	0	1.7654	0.0856401	0.246753	0.15625
1p#8003_8007	1	8003	8007	89728540-89751079	22540	AK055805, LRRC8B	0.968552	1	0.038961	0.0401786	0	1	0	0	1.7654	0.0856401	0.246753	0.15625
1p#8008_8020	1	8008	8020	89764164-89866525	102362	LRRC8B, AK055805, LRRC8C	1.09427	1	0.038961	0.0357143	0	1	0	0	1.7654	0.0856401	0.246753	0.15625
1p#8021_8051	1	8021	8051	89874450-90167118	292669	LRRC8C, AK055805, LRRC8D	1.25577	0.719744	0.038961	0.03125	0	1	0	0	1.7654	0.0856401	0.246753	0.15625
1p#8052_8069	1	8052	8069	90173419-90538432	365014	ZNF326	1.25577	0.719744	0.038961	0.03125	0	1	0	0	1.7654	0.0856401	0.246753	0.15625
1p#8070_8078	1	8070	8078	90572768-90847519	274752		1.25577	0.719744	0.038961	0.03125	0	1	0	0	1.70735	0.122799	0.246753	0.160714
1p#8079_8080	1	8079	8080	90868689-90879424	10736		1.25577	0.719744	0.038961	0.03125	0	1	0	0	1.7654	0.0856401	0.246753	0.15625
1p#8081_8098	1	8081	8098	90883684-91102502	218819	BARHL2, AK022898, ZNF644	1.09427	1	0.038961	0.0357143	0	1	0	0	1.7654	0.0856401	0.246753	0.15625
1p#8099_8112	1	8099	8112	91116726-91297945	181220	ZNF644	1.09427	1	0.038961	0.0357143	0	1	0	0	1.70735	0.122799	0.246753	0.160714
1p#8113_8124	1	8113	8124	91315870-91500597	184728	SEC63D1	1.25577	0.719744	0.038961	0.03125	0	1	0	0.00446429	1.70735	0.122799	0.246753	0.160714
1p#8125_8125	1	8125	8125	91506909-91506953	45	SEC63D1	1.25577	0.719744	0.038961	0.03125	0	1	0	0.00446429	1.70735	0.122799	0.246753	0.160714
1p#8126_8133	1	8126	8133	91514075-91590485	76411	SEC63D1, HFM1	1.09427	1	0.038961	0.0357143	0	1	0	0	1.70735	0.122799	0.246753	0.160714
1p#8134_8135	1	8134	8135	91607212-91627504	20293		1.09427	1	0.038961	0.0357143	0	1	0	0	1.7654	0.0856401	0.246753	0.15625
1p#8136_8145	1	8136	8145	91651747-91727461	75715	CDC7	0.968552	1	0.038961	0.0401786	0	1	0	0	1.7654	0.0856401	0.246753	0.15625
1p#8146_8149	1	8146	8149	91737373-91830954	93582		0.968552	1	0.038961	0.0401786	0	1	0	0	1.70735	0.122799	0.246753	0.160714
1p#8150_8157	1	8150	8157	91850775-91916977	66203	TGFBR3	0.867967	1	0.038961	0.0446429	0	1	0	0	1.70735	0.122799	0.246753	0.160714
1p#8158_8161	1	8158	8161	91927532-91953479	25948	TGFBR3	0.867967	1	0.038961	0.0446429	0	1	0	0	1.8284	0.06248	0.25974	0.160714
1p#8162_8162	1	8162	8162	91961650-91961709	60	TGFBR3	0.867967	1	0.038961	0.0446429	0	1	0	0	1.76977	0.0907006	0.25974	0.165179
1p#8163_8163	1	8163	8163	91972641-91972700	60	TGFBR3	0.867967	1	0.038961	0.0446429	0	1	0	0	1.71403	0.0947859	0.25974	0.169643
1p#8164_8166	1	8164	8166	91983776-91996257	12482	TGFBR3	0.968552	1	0.038961	0.0401786	0	1	0	0.00446429	1.71403	0.0947859	0.25974	0.169643
1p#8167_8168	1	8167	8168	92004580-92015202	10623	TGFBR3	0.968552	1	0.038961	0.0401786	0	1	0	0.00446429	1.66133	0.133279	0.25974	0.174107
1p#8169_8171	1	8169	8171	92024328-92039218	14891	TGFBR3	0.968552	1	0.038961	0.0401786	0	1	0	0.00446429	1.61125	0.137782	0.25974	0.178571
1p#8172_8178	1	8172	8178	92045213-92127084	81872	TGFBR3, L07594, AY338951	1.09427	1	0.038961	0.0357143	0	1	0	0.00446429	1.51822	0.192649	0.25974	0.1875
1p#8179_8180	1	8179	8180	92132554-92140572	8019	BRDT	0.968552	1	0.038961	0.0401786	0	1	0	0	1.51822	0.192649	0.25974	0.1875
1p#8181_8183	1	8181	8183	92158335-92171988	13654	BRDT	0.968552	1	0.038961	0.0401786	0	1	0	0	1.51822	0.192649	0.25974	0.1875
1p#8184_8185	1	8184	8185	92182125-92189284	7160	BRDT	0.867967	1	0.038961	0.0446429	0	1	0	0	1.56362	0.187889	0.25974	0.183036
1p#8186_8255	1	8186	8255	92198073-92867437	669365	ABHD7, BTBD8, AF017090, AB029030, AL080072, C1orf146, GLMN, C1orf82, GFI1, EVI5	0.968552	1	0.038961	0.0401786	0	1	0	0	1.56362	0.187889	0.25974	0.183036
1p#8256_8263	1	8256	8263	92872943-92931767	58825	EVI5	0.968552	1	0.038961	0.0401786	0	1	0	0	1.46021	0.248316	0.246753	0.183036
1p#8264_8280	1	8264	8280	92942055-93081649	139595	EVI5, RPL5, FAM69A	0.968552	1	0.038961	0.0401786	0	1	0	0	1.46021	0.248316	0.246753	0.183036
1p#8281_8289	1	8281	8289	93096144-93224627	128484	FAM69A	0.968552	1	0.038961	0.0401786	0	1	0	0	1.46021	0.248316	0.246753	0.183036
1p#8290_8298	1	8290	8298	93238088-93320611	82524	MTF2	0.968552	1	0.038961	0.0401786	0	1	0	0	1.56362	0.187889	0.25974	0.183036
1p#8299_8304	1	8299	8304	93329722-93357157	27436	TMED5	0.968552	1	0.038961	0.0401786	0	1	0	0	1.56362	0.187889	0.25974	0.183036
1p#8305_8309	1	8305	8309	93371265-93410094	38830	CCDC18	1.17193	0.759437	0.0519481	0.0446429	0	1	0	0	1.66133	0.133279	0.25974	0.174107
1p#8310_8310	1	8310	8310	93418049-93418108	60	CCDC18	1.17193	0.759437	0.0519481	0.0446429	0	1	0	0	1.71403	0.0947859	0.25974	0.169643
1p#8311_8312	1	8311	8312	93423828-93432152	8325	CCDC18	1.17193	0.759437	0.0519481	0.0446429	0	1	0	0	1.71403	0.0947859	0.25974	0.169643
1p#8313_8314	1	8313	8314	93448178-93456097	7920	CCDC18	1.30774	0.745626	0.0519481	0.0401786	0	1	0	0	1.71403	0.0947859	0.25974	0.169643
1p#8315_8316	1	8315	8316	93473403-93482736	9334	CR609342	1.30774	0.745626	0.0519481	0.0401786	0	1	0	0.00446429	1.76977	0.0907006	0.25974	0.165179
1p#8317_8322	1	8317	8322	93495538-93535211	39674	CR609342, DR1	1.30774	0.745626	0.0519481	0.0401786	0	1	0	0.00446429	1.6526	0.127294	0.246753	0.165179
1p#8323_8328	1	8323	8328	93537236-93631326	94091	DR1, BX648062, FNBP1L	1.17193	0.759437	0.0519481	0.0446429	0	1	0	0.00446429	1.6526	0.127294	0.246753	0.165179
1p#8329_8331	1	8329	8331	93639421-93659063	19643	FNBP1L	1.17193	0.759437	0.0519481	0.0446429	0	1	0	0.00446429	1.53955	0.23072	0.233766	0.165179
1p#8332_8332	1	8332	8332	93669856-93669915	60	FNBP1L	1.17193	0.759437	0.0519481	0.0446429	0	1	0	0.00446429	1.59058	0.16902	0.233766	0.160714
1p#8333_8333	1	8333	8333	93678744-93678803	60	FNBP1L	1.06081	1	0.0519481	0.0491071	0	1	0	0.00446429	1.59058	0.16902	0.233766	0.160714
1p#8334_8334	1	8334	8334	93684869-93684928	60	FNBP1L	1.17193	0.759437	0.0519481	0.0446429	0	1	0	0.00446429	1.64447	0.164229	0.233766	0.15625
1p#8335_8336	1	8335	8336	93700925-93710636	9712	FNBP1L	1.17193	0.759437	0.0519481	0.0446429	0	1	0	0.00446429	1.70154	0.116173	0.233766	0.151786
1p#8337_8338	1	8337	8338	93721753-93730218	8466	FNBP1L	1.06081	1	0.0519481	0.0491071	0	1	0	0.00446429	1.70154	0.116173	0.233766	0.151786
1p#8339_8341	1	8339	8341	93739491-93754941	15451	BCAR3	1.17193	0.759437	0.0519481	0.0446429	0	1	0	0.00446429	1.70154	0.116173	0.233766	0.151786
1p#8342_8342	1	8342	8342	93762528-93762587	60	BCAR3	1.06081	1	0.0519481	0.0491071	0	1	0	0.00446429	1.70154	0.116173	0.233766	0.151786
1p#8343_8350	1	8343	8350	93768265-93842055	73791	BCAR3	1.06081	1	0.0519481	0.0491071	0	1	0	0.00446429	1.76225	0.111677	0.233766	0.147321
1p#8351_8351	1	8351	8351	93852484-93852535	52	BCAR3	1.17193	0.759437	0.0519481	0.0446429	0	1	0	0.00446429	1.70154	0.116173	0.233766	0.151786
1p#8352_8356	1	8352	8356	93863636-93902929	39294	BC028477	1.17193	0.759437	0.0519481	0.0446429	0	1	0	0.00446429	1.64447	0.164229	0.233766	0.15625
1p#8357_8365	1	8357	8365	93911895-93981498	69604	BC028477	1.30774	0.745626	0.0519481	0.0401786	0	1	0	0.00446429	1.64447	0.164229	0.233766	0.15625
1p#8366_8366	1	8366	8366	93989735-93989794	60	BC028477	1.47737	0.510783	0.0519481	0.0357143	0	1	0	0.00446429	1.64447	0.164229	0.233766	0.15625
1p#8367_8380	1	8367	8380	94000336-94105573	105238	BC028477, AK090811, DNTTIP2, GCLM	1.47737	0.510783	0.0519481	0.0357143	0	1	0	0.00446429	1.64447	0.164229	0.233766	0.15625
1p#8381_8382	1	8381	8382	94115903-94138884	22982		1.30774	0.745626	0.0519481	0.0401786	0	1	0	0.00446429	1.64447	0.164229	0.233766	0.15625
1p#8383_8383	1	8383	8383	94155899-94155958	60		1.47737	0.510783	0.0519481	0.0357143	0	1	0	0.00892857	1.64447	0.164229	0.233766	0.15625
1p#8384_8387	1	8384	8387	94165530-94173790	8261	ABCA4	1.30774	0.745626	0.0519481	0.0401786	0	1	0	0.00892857	1.64447	0.164229	0.233766	0.15625
1p#8388_8395	1	8388	8395	94186344-94249800	63457	ABCA4	1.30774	0.745626	0.0519481	0.0401786	0	1	0	0.00892857	1.64447	0.164229	0.233766	0.15625
1p#8396_8396	1	8396	8396	94258014-94258073	60	ABCA4	1.30774	0.745626	0.0519481	0.0401786	0	1	0	0.00892857	1.70154	0.116173	0.233766	0.151786
1p#8397_8400	1	8397	8400	94269524-94300310	30787	ABCA4	1.17193	0.759437	0.0519481	0.0446429	0	1	0	0.00892857	1.76225	0.111677	0.233766	0.147321
1p#8401_8407	1	8401	8407	94311358-94367884	56527	ARHGAP29	1.17193	0.759437	0.0519481	0.0446429	0	1	0	0.00892857	1.70154	0.116173	0.233766	0.151786
1p#8408_8418	1	8408	8418	94379821-94503899	124079	ARHGAP29	1.30774	0.745626	0.0519481	0.0401786	0	1	0	0.00892857	1.70154	0.116173	0.233766	0.151786
1p#8419_8426	1	8419	8426	94539560-94651396	111837	ABCD3	1.17193	0.759437	0.0519481	0.0446429	0	1	0	0.00892857	1.70154	0.116173	0.233766	0.151786
1p#8427_8430	1	8427	8430	94665096-94695974	30879	ABCD3	1.17193	0.759437	0.0519481	0.0446429	0	1	0	0.00892857	1.76225	0.111677	0.233766	0.147321
1p#8431_8438	1	8431	8438	94707132-94740993	33862	F3, AK024564	1.17193	0.759437	0.0519481	0.0446429	0	1	0	0.00892857	1.82655	0.076121	0.233766	0.142857
1p#8439_8454	1	8439	8454	94760850-95015496	254647	BC030750, SLC44A3	1.17193	0.759437	0.0519481	0.0446429	0	1	0	0.00446429	1.82655	0.076121	0.233766	0.142857
1p#8455_8461	1	8455	8461	95023287-95072669	49383	SLC44A3, BC033858	1.30774	0.745626	0.0519481	0.0401786	0	1	0	0.00446429	1.82655	0.076121	0.233766	0.142857
1p#8462_8462	1	8462	8462	95081073-95081132	60	CNN3	1.30774	0.745626	0.0519481	0.0401786	0	1	0	0.00446429	1.76225	0.111677	0.233766	0.147321
1p#8463_8465	1	8463	8465	95088151-95114608	26458	CNN3	1.30774	0.745626	0.0519481	0.0401786	0	1	0	0.00446429	1.70154	0.116173	0.233766	0.151786
1p#8466_8469	1	8466	8469	95124977-95160822	35846	ALG14	1.30774	0.745626	0.0519481	0.0401786	0	1	0	0.00446429	1.64447	0.164229	0.233766	0.15625
1p#8470_8470	1	8470	8470	95171674-95171731	58	ALG14	1.47737	0.510783	0.0519481	0.0357143	0	1	0	0.00446429	1.64447	0.164229	0.233766	0.15625
1p#8471_8493	1	8471	8493	95185800-95370526	184727	ALG14, BC108263, TMEM56	1.47737	0.510783	0.0519481	0.0357143	0	1	0	0.00446429	1.59058	0.16902	0.233766	0.160714
1p#8494_8494	1	8494	8494	95379484-95379543	60	BC063464	1.47737	0.510783	0.0519481	0.0357143	0	1	0	0.00446429	1.53955	0.23072	0.233766	0.165179
1p#8495_8499	1	8495	8499	95386397-95412431	26035	BC063464, RWDD3	1.09427	1	0.038961	0.0357143	0	1	0	0.00446429	1.53955	0.23072	0.233766	0.165179
1p#8500_8500	1	8500	8500	95416216-95416275	60	RWDD3	1.09427	1	0.038961	0.0357143	0	1	0	0.00446429	1.59058	0.16902	0.233766	0.160714
1p#8501_8511	1	8501	8511	95422204-95618208	196005	RWDD3, CR606964	1.09427	1	0.038961	0.0357143	0	1	0	0.00446429	1.59058	0.16902	0.233766	0.160714
1p#8512_8513	1	8512	8513	95657730-95698053	40324		1.25577	0.719744	0.038961	0.03125	0	1	0	0.00446429	1.59058	0.16902	0.233766	0.160714
1p#8514_8518	1	8514	8518	95714819-95810506	95688		1.25577	0.719744	0.038961	0.03125	0	1	0	0.00446429	1.53955	0.23072	0.233766	0.165179
1p#8519_8520	1	8519	8520	95833712-95854677	20966		1.25577	0.719744	0.038961	0.03125	0	1	0	0.00446429	1.4912	0.235595	0.233766	0.169643
1p#8521_8532	1	8521	8532	95876916-96165278	288363		1.25577	0.719744	0.038961	0.03125	0	1	0	0.00446429	1.53955	0.23072	0.233766	0.165179
1p#8533_8535	1	8533	8535	96180998-96251704	70707		1.25577	0.719744	0.038961	0.03125	0	1	0	0.00446429	1.6526	0.127294	0.246753	0.165179
1p#8536_8551	1	8536	8551	96278362-96604415	326054	AK056049	1.47092	0.698305	0.038961	0.0267857	0	1	0	0.00446429	1.6526	0.127294	0.246753	0.165179
1p#8552_8565	1	8552	8565	96618139-96838515	220377		1.47092	0.698305	0.038961	0.0267857	0	1	0	0.00892857	1.6526	0.127294	0.246753	0.165179
1p#8566_8582	1	8566	8582	96855364-97020263	164900	PTBP2	1.47092	0.698305	0.038961	0.0267857	0	1	0	0.00892857	1.70735	0.122799	0.246753	0.160714
1p#8583_8600	1	8583	8600	97056963-97341021	284059	DPYD	1.25577	0.719744	0.038961	0.03125	0	1	0	0.00446429	1.70735	0.122799	0.246753	0.160714
1p#8601_8625	1	8601	8625	97357716-97572634	214919	DPYD	1.25577	0.719744	0.038961	0.03125	0	1	0	0.00446429	1.7654	0.0856401	0.246753	0.15625
1p#8626_8628	1	8626	8628	97587139-97605935	18797	DPYD	1.25577	0.719744	0.038961	0.03125	0	1	0	0.00446429	1.89037	0.0589333	0.25974	0.15625
1p#8629_8629	1	8629	8629	97614373-97614432	60	DPYD	1.25577	0.719744	0.038961	0.03125	0	1	0	0.00446429	1.8284	0.06248	0.25974	0.160714
1p#8630_8655	1	8630	8655	97625338-97853187	227850	DPYD	1.25577	0.719744	0.038961	0.03125	0	1	0	0.00446429	1.76977	0.0907006	0.25974	0.165179
1p#8656_8669	1	8656	8669	97859725-97957139	97415	DPYD	1.09427	1	0.038961	0.0357143	0	1	0	0.00446429	1.89091	0.0451375	0.272727	0.165179
1p#8670_8673	1	8670	8673	97964751-98003992	39242	DPYD	1.09427	1	0.038961	0.0357143	0	1	0	0.00446429	1.76977	0.0907006	0.25974	0.165179
1p#8674_8676	1	8674	8676	98011959-98028305	16347	DPYD	1.47737	0.510783	0.0519481	0.0357143	0	1	0	0.00446429	1.76977	0.0907006	0.25974	0.165179
1p#8677_8678	1	8677	8678	98036120-98041630	5511	DPYD	1.47737	0.510783	0.0519481	0.0357143	0	1	0	0.00446429	1.6526	0.127294	0.246753	0.165179
1p#8679_8696	1	8679	8696	98055064-98234475	179412	DPYD, AK094607, FLJ35409	1.87048	0.328796	0.0649351	0.0357143	0	1	0	0.00446429	1.6526	0.127294	0.246753	0.165179
1p#8697_8705	1	8697	8705	98241512-98487518	246007	AK090562	1.47737	0.510783	0.0519481	0.0357143	0	1	0	0.00446429	1.60072	0.176495	0.246753	0.169643
1p#8706_8710	1	8706	8710	98509792-98654897	145106		1.47737	0.510783	0.0519481	0.0357143	0	1	0	0.00446429	1.6526	0.127294	0.246753	0.165179
1p#8711_8731	1	8711	8731	98708629-99038262	329634	SNX7	1.69531	0.480901	0.0519481	0.03125	0	1	0	0.00446429	1.6526	0.127294	0.246753	0.165179
1p#8732_8738	1	8732	8738	99052761-99112494	59734	PAP2D	1.69531	0.480901	0.0519481	0.03125	0	1	0	0.00446429	1.53955	0.23072	0.233766	0.165179
1p#8739_8742	1	8739	8742	99119208-99147593	28386	PAP2D	1.69531	0.480901	0.0519481	0.03125	0	1	0	0.00446429	1.4912	0.235595	0.233766	0.169643
1p#8743_8756	1	8743	8756	99156046-99394203	238158	PAP2D, AK095544	1.69531	0.480901	0.0519481	0.03125	0	1	0	0.00446429	1.53955	0.23072	0.233766	0.165179
1p#8757_8757	1	8757	8757	99421957-99422016	60		1.98575	0.28444	0.0519481	0.0267857	0	1	0	0.00446429	1.53955	0.23072	0.233766	0.165179
1p#8758_8760	1	8758	8760	99444126-99456858	12733	LPPR4	2.39183	0.240764	0.0519481	0.0223214	0	1	0	0.00446429	1.53955	0.23072	0.233766	0.165179
1p#8761_8779	1	8761	8779	99465534-99856821	391288	LPPR4, PALMD	1.98575	0.28444	0.0519481	0.0267857	0	1	0	0	1.53955	0.23072	0.233766	0.165179
1p#8780_8783	1	8780	8783	99867300-99897276	29977	PALMD, FRRS1	1.98575	0.28444	0.0519481	0.0267857	0	1	0	0	1.4912	0.235595	0.233766	0.169643
1p#8784_8789	1	8784	8789	99907283-99958645	51363	FRRS1	1.98575	0.28444	0.0519481	0.0267857	0	1	0	0	1.55151	0.181264	0.246753	0.174107
1p#8790_8791	1	8790	8791	99969916-99989291	19376		2.14649	0.192233	0.0649351	0.03125	0	1	0	0	1.55151	0.181264	0.246753	0.174107
1p#8792_8792	1	8792	8792	100008472-100008531	60		2.14649	0.192233	0.0649351	0.03125	0	1	0	0	1.50472	0.243474	0.246753	0.178571
1p#8793_8793	1	8793	8793	100028619-100028678	60	AGL	1.87048	0.328796	0.0649351	0.0357143	0	1	0	0	1.50472	0.243474	0.246753	0.178571
1p#8794_8797	1	8794	8797	100039244-100068786	29543	AGL	1.87048	0.328796	0.0649351	0.0357143	0	1	0	0	1.55151	0.181264	0.246753	0.174107
1p#8798_8806	1	8798	8806	100078134-100158836	80703	AGL, SLC35A3	1.87048	0.328796	0.0649351	0.0357143	0	1	0	0	1.50472	0.243474	0.246753	0.178571
1p#8807_8835	1	8807	8835	100169225-100401574	232350	SLC35A3, BC005136, AK126296, HIAT1, SASS6, CCDC76, LRRC39, AK024946, DBT	1.87048	0.328796	0.0649351	0.0357143	0	1	0	0	1.46021	0.248316	0.246753	0.183036
1p#8836_8850	1	8836	8850	100410977-100549457	138481	DBT, RTCD1, CDC14A	1.47737	0.510783	0.0519481	0.0357143	0	1	0	0	1.46021	0.248316	0.246753	0.183036
1p#8851_8853	1	8851	8853	100559312-100574095	14784	CDC14A	1.47737	0.510783	0.0519481	0.0357143	0	1	0	0	1.50472	0.243474	0.246753	0.178571
1p#8854_8855	1	8854	8855	100582685-100589857	7173	CDC14A	1.47737	0.510783	0.0519481	0.0357143	0	1	0	0	1.55151	0.181264	0.246753	0.174107
1p#8856_8860	1	8856	8860	100601792-100633065	31274	CDC14A	1.47737	0.510783	0.0519481	0.0357143	0	1	0	0	1.4912	0.235595	0.233766	0.169643
1p#8861_8900	1	8861	8900	100643210-101139550	496341	CDC14A, GPR88, VCAM1, EXTL2, SLC30A7	1.69531	0.480901	0.0519481	0.03125	0	1	0	0	1.4912	0.235595	0.233766	0.169643
1p#8901_8912	1	8901	8912	101148493-101279828	131336	SLC30A7, DPH5, BX538249	1.25577	0.719744	0.038961	0.03125	0	1	0	0	1.4912	0.235595	0.233766	0.169643
1p#8913_8920	1	8913	8920	101304023-101418498	114476	EDG1	1.47092	0.698305	0.038961	0.0267857	0	1	0	0	1.4912	0.235595	0.233766	0.169643
1p#8921_8921	1	8921	8921	101428268-101428327	60		1.77185	0.42615	0.038961	0.0223214	0	1	0	0	1.4912	0.235595	0.233766	0.169643
1p#8922_8930	1	8922	8930	101436320-101707825	271506		1.77185	0.42615	0.038961	0.0223214	0	1	0	0	1.44532	0.243846	0.233766	0.174107
1p#8931_8932	1	8931	8932	101756580-101782550	25971		1.77185	0.42615	0.038961	0.0223214	0	1	0	0	1.40173	0.316034	0.233766	0.178571
1p#8933_8936	1	8933	8936	101835120-101947903	112784		2.22286	0.377454	0.038961	0.0178571	0	1	0	0	1.40173	0.316034	0.233766	0.178571
1p#8937_8939	1	8937	8939	101962547-101981561	19015	OLFM3	2.22286	0.377454	0.038961	0.0178571	0	1	0	0	1.36027	0.324155	0.233766	0.183036
1p#8940_8944	1	8940	8944	101990433-102033880	43448	OLFM3	1.77185	0.42615	0.038961	0.0223214	0	1	0	0	1.40173	0.316034	0.233766	0.178571
1p#8945_8980	1	8945	8980	102043678-102726185	682508	OLFM3	1.77185	0.42615	0.038961	0.0223214	0	1	0	0	1.36027	0.324155	0.233766	0.183036
1p#8981_8998	1	8981	8998	102748729-103084403	335675	COL11A1	2.22286	0.377454	0.038961	0.0178571	0	1	0	0	1.36027	0.324155	0.233766	0.183036
1p#8999_9015	1	8999	9015	103091877-103260477	168601	COL11A1	2.22286	0.377454	0.038961	0.0178571	0	1	0	0	1.36027	0.324155	0.233766	0.183036
1p#9016_9019	1	9016	9019	103268992-103286639	17648	COL11A1	2.22286	0.377454	0.038961	0.0178571	0	1	0	0	1.40173	0.316034	0.233766	0.178571
1p#9020_9024	1	9020	9024	103296680-103394134	97455		2.22286	0.377454	0.038961	0.0178571	0	1	0	0	1.44532	0.243846	0.233766	0.174107
1p#9025_9034	1	9025	9034	103427039-103789424	362386	RNPC3	1.46464	0.64784	0.025974	0.0178571	0	1	0	0	1.44532	0.243846	0.233766	0.174107
1p#9035_9035	1	9035	9035	103799708-103799767	60	RNPC3	1.16735	1	0.025974	0.0223214	0	1	0	0	1.44532	0.243846	0.233766	0.174107
1p#9036_9036	1	9036	9036	103808503-103808562	60	RNPC3	0.968972	1	0.025974	0.0267857	0	1	0	0	1.44532	0.243846	0.233766	0.174107
1p#9037_9037	1	9037	9037	103810269-103810328	60	AMY2B	2.51401	0.156414	0.0649351	0.0267857	0	1	0	0.00446429	1.34265	0.39695	0.220779	0.174107
1p#9038_9041	1	9038	9041	103819551-103842582	23032	AMY2B, BC007060	1.62021	0.301598	0.0909091	0.0580357	0.577206	1	0.012987	0.0223214	1.36826	0.382914	0.207792	0.160714
1p#9042_9043	1	9042	9043	103867265-103875784	8520	BC007060, AMY2A	1.62021	0.301598	0.0909091	0.0580357	0.577206	1	0.012987	0.0223214	1.41466	0.295944	0.207792	0.15625
1p#9044_9044	1	9044	9044	103875772-103875831	60	AMY2A	1.7629	0.277966	0.0909091	0.0535714	0.724416	1	0.012987	0.0178571	1.41466	0.295944	0.207792	0.15625
1p#9045_9045	1	9045	9045	104018651-104018710	60		1.98575	0.28444	0.0519481	0.0267857	0	1	0	0	1.4912	0.235595	0.233766	0.169643
1p#9046_9048	1	9046	9048	104019670-104065454	45785		1.16735	1	0.025974	0.0223214	0	1	0	0	1.40173	0.316034	0.233766	0.178571
1p#9049_9052	1	9049	9052	104096196-104195853	99658		1.16735	1	0.025974	0.0223214	0	1	0	0	1.44532	0.243846	0.233766	0.174107
1p#9053_9053	1	9053	9053	104249693-104249752	60		1.16735	1	0.025974	0.0223214	0	1	0	0	1.40173	0.316034	0.233766	0.178571
1p#9054_9068	1	9054	9068	104282467-104671876	389410		1.46464	0.64784	0.025974	0.0178571	0	1	0	0	1.40173	0.316034	0.233766	0.178571
1p#9069_9069	1	9069	9069	104696813-104696872	60		1.46464	0.64784	0.025974	0.0178571	0	1	0	0	1.40173	0.316034	0.233766	0.178571
1p#9070_9078	1	9070	9078	104731544-105012355	280812		1.16735	1	0.025974	0.0223214	0	1	0	0	1.44532	0.243846	0.233766	0.174107
1p#9079_9079	1	9079	9079	105081602-105081661	60		1.46464	0.64784	0.025974	0.0178571	0	1	0	0	1.40173	0.316034	0.233766	0.178571
1p#9080_9081	1	9080	9081	105108490-105139143	30654		1.16735	1	0.025974	0.0223214	0	1	0	0	1.44532	0.243846	0.233766	0.174107
1p#9082_9082	1	9082	9082	105179263-105179322	60		1.77185	0.42615	0.038961	0.0223214	0	1	0	0	1.34265	0.39695	0.220779	0.174107
1p#9083_9084	1	9083	9084	105213372-105259008	45637		1.47092	0.698305	0.038961	0.0267857	0	1	0	0	1.34265	0.39695	0.220779	0.174107
1p#9085_9097	1	9085	9097	105313784-105722994	409211		1.77185	0.42615	0.038961	0.0223214	0	1	0	0	1.34265	0.39695	0.220779	0.174107
1p#9098_9102	1	9098	9102	105754509-105862083	107575	BC043293	1.77185	0.42615	0.038961	0.0223214	0	1	0	0	1.30217	0.40475	0.220779	0.178571
1p#9103_9106	1	9103	9106	105892952-105970578	77627		2.22286	0.377454	0.038961	0.0178571	0	1	0	0	1.30217	0.40475	0.220779	0.178571
1p#9107_9107	1	9107	9107	106021145-106021204	60		2.22286	0.377454	0.038961	0.0178571	0	1	0	0	1.34265	0.39695	0.220779	0.174107
1p#9108_9109	1	9108	9109	106053004-106080285	27282	BC031278	2.22286	0.377454	0.038961	0.0178571	0	1	0	0	1.38526	0.310713	0.220779	0.169643
1p#9110_9120	1	9110	9120	106107236-106433497	326262		3.0004	0.119084	0.0519481	0.0178571	0	1	0	0	1.38526	0.310713	0.220779	0.169643
1p#9121_9128	1	9121	9128	106457644-106712275	254632		3.0004	0.119084	0.0519481	0.0178571	0	1	0	0	1.28279	0.491801	0.207792	0.169643
1p#9129_9137	1	9129	9137	106740483-107073548	333066		2.39183	0.240764	0.0519481	0.0223214	0	1	0	0	1.28279	0.491801	0.207792	0.169643
1p#9138_9139	1	9138	9139	107093973-107114206	20234		1.98575	0.28444	0.0519481	0.0267857	0	1	0	0	1.32438	0.391003	0.207792	0.165179
1p#9140_9174	1	9140	9174	107155371-107579387	424017	PRMT6, NTNG1	1.98575	0.28444	0.0519481	0.0267857	0	1	0	0	1.36826	0.382914	0.207792	0.160714
1p#9175_9179	1	9175	9179	107587265-107619961	32697	NTNG1	2.51401	0.156414	0.0649351	0.0267857	0	1	0	0	1.36826	0.382914	0.207792	0.160714
1p#9180_9194	1	9180	9194	107633937-107761458	127522	NTNG1	2.51401	0.156414	0.0649351	0.0267857	0	1	0	0	1.47759	0.230212	0.220779	0.160714
1p#9195_9195	1	9195	9195	107771331-107771390	60		1.98575	0.28444	0.0519481	0.0267857	0	1	0	0	1.47759	0.230212	0.220779	0.160714
1p#9196_9206	1	9196	9206	107793196-107897442	104247	VAV3	1.98575	0.28444	0.0519481	0.0267857	0	1	0	0	1.36826	0.382914	0.207792	0.160714
1p#9207_9212	1	9207	9212	107907969-107947998	40030	VAV3	2.51401	0.156414	0.0649351	0.0267857	0	1	0	0	1.36826	0.382914	0.207792	0.160714
1p#9213_9214	1	9213	9214	107962863-107969022	6160	VAV3	2.51401	0.156414	0.0649351	0.0267857	0	1	0	0	1.41466	0.295944	0.207792	0.15625
1p#9215_9216	1	9215	9216	107977011-107982523	5513	VAV3	1.98575	0.28444	0.0519481	0.0267857	0	1	0	0	1.41466	0.295944	0.207792	0.15625
1p#9217_9220	1	9217	9220	107993496-108021225	27730	VAV3	1.98575	0.28444	0.0519481	0.0267857	0	1	0	0	1.46379	0.2873	0.207792	0.151786
1p#9221_9224	1	9221	9224	108031857-108064409	32553	VAV3	1.69531	0.480901	0.0519481	0.03125	0	1	0	0	1.51588	0.215388	0.207792	0.147321
1p#9225_9237	1	9225	9237	108073843-108176600	102758	VAV3	1.47737	0.510783	0.0519481	0.0357143	0	1	0	0	1.51588	0.215388	0.207792	0.147321
1p#9238_9238	1	9238	9238	108185434-108185483	50	VAV3	1.47737	0.510783	0.0519481	0.0357143	0	1	0	0	1.39864	0.367293	0.194805	0.147321
1p#9239_9245	1	9239	9245	108197347-108296396	99050	VAV3	1.47737	0.510783	0.0519481	0.0357143	0	1	0	0	1.35058	0.375731	0.194805	0.151786
1p#9246_9247	1	9246	9247	108326570-108355949	29380		1.47737	0.510783	0.0519481	0.0357143	0	1	0	0	1.39864	0.367293	0.194805	0.147321
1p#9248_9249	1	9248	9249	108368769-108380049	11281		1.30774	0.745626	0.0519481	0.0401786	0	1	0	0	1.4497	0.279676	0.194805	0.142857
1p#9250_9250	1	9250	9250	108391629-108391688	60	SLC25A24	1.17193	0.759437	0.0519481	0.0446429	0	1	0	0	1.4497	0.279676	0.194805	0.142857
1p#9251_9257	1	9251	9257	108398160-108457929	59770	SLC25A24, AF211971	1.17193	0.759437	0.0519481	0.0446429	0	1	0	0	1.39864	0.367293	0.194805	0.147321
1p#9258_9258	1	9258	9258	108467581-108467640	60	AF211971	0.785621	1	0.038961	0.0491071	0	1	0	0	1.51588	0.215388	0.207792	0.147321
1p#9259_9260	1	9259	9260	108571690-108591336	19647	AF211971	0.968552	1	0.038961	0.0401786	0	1	0	0.00892857	1.51588	0.215388	0.207792	0.147321
1p#9261_9262	1	9261	9262	108599552-108612305	12754	AF211971	1.30774	0.745626	0.0519481	0.0401786	0	1	0	0.00892857	1.51588	0.215388	0.207792	0.147321
1p#9263_9263	1	9263	9263	108638355-108638414	60	AF211971	1.30774	0.745626	0.0519481	0.0401786	0	1	0	0.00892857	1.57122	0.206692	0.207792	0.142857
1p#9264_9267	1	9264	9267	108726439-108776488	50050	AF211971	1.30774	0.745626	0.0519481	0.0401786	0	1	0	0.00892857	1.6301	0.150024	0.207792	0.138393
1p#9268_9268	1	9268	9268	108796286-108796345	60		1.65587	0.359876	0.0649351	0.0401786	0	1	0	0.00892857	1.50405	0.270692	0.194805	0.138393
1p#9269_9274	1	9269	9274	108817599-108871288	53690	FAM102B	1.65587	0.359876	0.0649351	0.0401786	0	1	0	0.00892857	1.56201	0.199261	0.194805	0.133929
1p#9275_9278	1	9275	9278	108882904-108905065	22162	FAM102B, CR622249, C1orf59	2.01347	0.224094	0.0779221	0.0401786	0	1	0	0.00892857	1.56201	0.199261	0.194805	0.133929
1p#9279_9279	1	9279	9279	108909358-108909417	60	C1orf59	2.01347	0.224094	0.0779221	0.0401786	0	1	0	0.00892857	1.4497	0.279676	0.194805	0.142857
1p#9280_9280	1	9280	9280	108915140-108915199	60	C1orf59	2.01347	0.224094	0.0779221	0.0401786	0	1	0	0.00892857	1.35058	0.375731	0.194805	0.151786
1p#9281_9284	1	9281	9284	108921761-108950776	29016	PRPF38B	1.8044	0.252696	0.0779221	0.0446429	0	1	0	0.00446429	1.35058	0.375731	0.194805	0.151786
1p#9285_9288	1	9285	9288	108955214-108977255	22042	PRPF38B, FNDC7	1.8044	0.252696	0.0779221	0.0446429	0	1	0	0.00446429	1.46379	0.2873	0.207792	0.151786
1p#9289_9291	1	9289	9291	108987861-108996418	8558	FNDC7	1.8044	0.252696	0.0779221	0.0446429	0	1	0	0.00446429	1.41466	0.295944	0.207792	0.15625
1p#9292_9298	1	9292	9298	109002699-109063835	61137	STXBP3	2.01347	0.224094	0.0779221	0.0401786	0	1	0	0.00446429	1.41466	0.295944	0.207792	0.15625
1p#9299_9306	1	9299	9306	109072912-109116894	43983	C1orf62	1.8044	0.252696	0.0779221	0.0446429	0	1	0	0.00446429	1.41466	0.295944	0.207792	0.15625
1p#9307_9308	1	9307	9308	109123341-109130245	6905		1.63342	0.391134	0.0779221	0.0491071	0	1	0	0.00446429	1.46379	0.2873	0.207792	0.151786
1p#9309_9309	1	9309	9309	109142584-109142643	60	GPSM2	1.63342	0.391134	0.0779221	0.0491071	0	1	0	0.00446429	1.51588	0.215388	0.207792	0.147321
1p#9310_9312	1	9310	9312	109151647-109177149	25503	GPSM2	1.63342	0.391134	0.0779221	0.0491071	0	1	0	0.00446429	1.46379	0.2873	0.207792	0.151786
1p#9313_9313	1	9313	9313	109184487-109184546	60	GPSM2	1.63342	0.391134	0.0779221	0.0491071	0	1	0	0.00446429	1.51588	0.215388	0.207792	0.147321
1p#9314_9317	1	9314	9317	109184487-109202408	17922	GPSM2, CLCC1	1.63342	0.391134	0.0779221	0.0491071	0	1	0	0.00446429	1.51588	0.215388	0.207792	0.147321
1p#9318_9319	1	9318	9319	109207500-109212867	5368	CLCC1	1.49081	0.415061	0.0779221	0.0535714	0	1	0	0.00446429	1.46379	0.2873	0.207792	0.151786
1p#9320_9320	1	9320	9320	109218711-109218768	58		1.49081	0.415061	0.0779221	0.0535714	0	1	0	0.00446429	1.41466	0.295944	0.207792	0.15625
1p#9321_9326	1	9321	9326	109224911-109285368	60458	WDR47	1.49081	0.415061	0.0779221	0.0535714	0	1	0	0.00446429	1.41466	0.295944	0.207792	0.15625
1p#9327_9327	1	9327	9327	109297457-109297516	60		1.37008	0.587901	0.0779221	0.0580357	0	1	0	0.00446429	1.41466	0.295944	0.207792	0.15625
1p#9328_9328	1	9328	9328	109309611-109309670	60		1.37008	0.587901	0.0779221	0.0580357	0	1	0	0.00446429	1.46379	0.2873	0.207792	0.151786
1p#9329_9330	1	9329	9330	109317120-109327914	10795	TAF13	1.37008	0.587901	0.0779221	0.0580357	0	1	0	0.00446429	1.41466	0.295944	0.207792	0.15625
1p#9331_9332	1	9331	9332	109340783-109364186	23404		1.26658	0.604237	0.0779221	0.0625	0	1	0	0.00446429	1.41466	0.295944	0.207792	0.15625
1p#9333_9333	1	9333	9333	109378033-109378092	60	KIAA1324	1.26658	0.604237	0.0779221	0.0625	0	1	0	0.00446429	1.30526	0.478251	0.194805	0.15625
1p#9334_9336	1	9334	9336	109409142-109425657	16516	KIAA1324	1.17677	0.796091	0.0779221	0.0669643	0	1	0	0	1.30526	0.478251	0.194805	0.15625
1p#9337_9337	1	9337	9337	109432543-109432602	60	KIAA1324	1.17677	0.796091	0.0779221	0.0669643	0	1	0	0	1.35058	0.375731	0.194805	0.151786
1p#9338_9341	1	9338	9341	109441116-109457823	16708	KIAA1324	1.17677	0.796091	0.0779221	0.0669643	0	1	0	0	1.39864	0.367293	0.194805	0.147321
1p#9342_9346	1	9342	9346	109462882-109491739	28858	SARS	1.26658	0.604237	0.0779221	0.0625	0	1	0	0	1.39864	0.367293	0.194805	0.147321
1p#9347_9347	1	9347	9347	109496442-109496501	60		1.26658	0.604237	0.0779221	0.0625	0	1	0	0	1.2851	0.470763	0.181818	0.147321
1p#9348_9355	1	9348	9355	109502348-109542320	39973	CELSR2, PSRC1	1.17677	0.796091	0.0779221	0.0669643	0	1	0	0	1.2851	0.470763	0.181818	0.147321
1p#9356_9362	1	9356	9362	109546097-109590939	44843	MYBPHL, SORT1	1.26658	0.604237	0.0779221	0.0625	0	1	0	0	1.24095	0.58871	0.181818	0.151786
1p#9363_9370	1	9363	9370	109596785-109650430	53646	SORT1	1.37008	0.587901	0.0779221	0.0580357	0	1	0	0.00446429	1.24095	0.58871	0.181818	0.151786
1p#9371_9376	1	9371	9376	109659040-109703455	44416	PSMA5	1.17677	0.796091	0.0779221	0.0669643	0	1	0	0	1.24095	0.58871	0.181818	0.151786
1p#9377_9377	1	9377	9377	109719586-109719645	60		1.09823	0.803973	0.0779221	0.0714286	0	1	0	0	1.24095	0.58871	0.181818	0.151786
1p#9378_9380	1	9378	9380	109725501-109735372	9872	AK131459, SYPL2	1.09823	0.803973	0.0779221	0.0714286	0	1	0	0	1.33201	0.463004	0.181818	0.142857
1p#9381_9387	1	9381	9387	109742170-109778423	36254	ATXN7L2, CYB561D1	1.17677	0.796091	0.0779221	0.0669643	0	1	0	0	1.33201	0.463004	0.181818	0.142857
1p#9388_9389	1	9388	9389	109788981-109796090	7110	GPR61	1.17677	0.796091	0.0779221	0.0669643	0	1	0	0	1.26362	0.575064	0.168831	0.138393
1p#9390_9392	1	9390	9392	109801015-109812189	11175	AB209096, GNAI3	1.17677	0.796091	0.0779221	0.0669643	0	1	0	0	1.21788	0.581624	0.168831	0.142857
1p#9393_9398	1	9393	9398	109818331-109841538	23208	GNAI3	1.09823	0.803973	0.0779221	0.0714286	0	1	0	0	1.21788	0.581624	0.168831	0.142857
1p#9399_9400	1	9399	9400	109848035-109854355	6321	GNAI3	1.09823	0.803973	0.0779221	0.0714286	0	1	0	0	1.26362	0.575064	0.168831	0.138393
1p#9401_9404	1	9401	9404	109860960-109872550	11591	GNAT2	1.29881	0.620242	0.0909091	0.0714286	0	1	0	0	1.26362	0.575064	0.168831	0.138393
1p#9405_9406	1	9405	9406	109879691-109883083	3393	AMPD2	1.21686	0.633529	0.0909091	0.0758929	0	1	0	0	1.31231	0.453964	0.168831	0.133929
1p#9407_9407	1	9407	9407	109886647-109886706	60	AMPD2	1.29881	0.620242	0.0909091	0.0714286	0	1	0	0.00446429	1.31231	0.453964	0.168831	0.133929
1p#9408_9409	1	9408	9409	109889976-109894166	4191		1.0289	1	0.0779221	0.0758929	0	1	0	0.00446429	1.31231	0.453964	0.168831	0.133929
1p#9410_9415	1	9410	9415	109897860-109922072	24213	GSTM4, BT019947	1.0289	1	0.0779221	0.0758929	0	1	0	0.00446429	1.19309	0.703172	0.155844	0.133929
1p#9416_9417	1	9416	9417	109925144-109928073	2930	GSTM2	1.09823	0.803973	0.0779221	0.0714286	0	1	0	0.00446429	1.19309	0.703172	0.155844	0.133929
1p#9418_9420	1	9418	9420	109933787-109952006	18220	GSTM1	1.09823	0.803973	0.0779221	0.0714286	0	1	0	0	1.19309	0.703172	0.155844	0.133929
1p#9421_9426	1	9421	9426	109968401-109993180	24780	GSTM5, GSTM3	1.09823	0.803973	0.0779221	0.0714286	0	1	0	0	1.36435	0.445734	0.168831	0.129464
1p#9427_9438	1	9427	9438	109994285-110133336	139052	GSTM3, EPS8L3	1.09823	0.803973	0.0779221	0.0714286	0	1	0	0	1.31231	0.453964	0.168831	0.133929
1p#9439_9447	1	9439	9447	110146051-110185342	39292	CSF1, M37435	1.09823	0.803973	0.0779221	0.0714286	0	1	0	0	1.31231	0.453964	0.168831	0.133929
1p#9448_9449	1	9448	9449	110189904-110201363	11460		0.90308	1	0.0649351	0.0714286	0	1	0	0	1.31231	0.453964	0.168831	0.133929
1p#9450_9454	1	9450	9454	110214854-110259114	44261	AHCYL1	0.90308	1	0.0649351	0.0714286	0	1	0	0.00446429	1.31231	0.453964	0.168831	0.133929
1p#9455_9463	1	9455	9463	110274606-110327109	52504	AHCYL1, FAM40A, ALX3, AK125054	1.09823	0.803973	0.0779221	0.0714286	0	1	0	0.00446429	1.31231	0.453964	0.168831	0.133929
1p#9464_9469	1	9464	9469	110332303-110368631	36329	UBL4B	1.29881	0.620242	0.0909091	0.0714286	0	1	0	0.00446429	1.31231	0.453964	0.168831	0.133929
1p#9470_9473	1	9470	9473	110374383-110398954	24572		1.09823	0.803973	0.0779221	0.0714286	0	1	0	0	1.31231	0.453964	0.168831	0.133929
1p#9474_9487	1	9474	9487	110411421-110557121	145701	SLC6A17, KCNC4, BC053344	1.09823	0.803973	0.0779221	0.0714286	0	1	0	0	1.19309	0.703172	0.155844	0.133929
1p#9488_9489	1	9488	9489	110568258-110577197	8940	BC053344	1.09823	0.803973	0.0779221	0.0714286	0	1	0	0	1.14882	0.708003	0.155844	0.138393
1p#9490_9490	1	9490	9490	110588200-110588259	60	BC053344	1.09823	0.803973	0.0779221	0.0714286	0	1	0	0	1.26362	0.575064	0.168831	0.138393
1p#9491_9507	1	9491	9507	110600047-110691075	91029	RBM15, AB209680, SLC16A4, HBXIP	1.17677	0.796091	0.0779221	0.0669643	0	1	0	0	1.26362	0.575064	0.168831	0.138393
1p#9508_9509	1	9508	9509	110701412-110706926	5515	PROK1	1.17677	0.796091	0.0779221	0.0669643	0	1	0	0	1.21788	0.581624	0.168831	0.142857
1p#9510_9517	1	9510	9517	110712342-110760617	48276		1.17677	0.796091	0.0779221	0.0669643	0	1	0	0	1.21788	0.581624	0.168831	0.142857
1p#9518_9519	1	9518	9519	110766152-110771970	5819	KCNA10	1.17677	0.796091	0.0779221	0.0669643	0	1	0	0	1.26362	0.575064	0.168831	0.138393
1p#9520_9521	1	9520	9521	110778314-110784213	5900		1.17677	0.796091	0.0779221	0.0669643	0	1	0	0	1.26362	0.575064	0.168831	0.138393
1p#9522_9522	1	9522	9522	110798242-110798301	60		1.17677	0.796091	0.0779221	0.0669643	0	1	0	0	1.26362	0.575064	0.168831	0.138393
1p#9523_9531	1	9523	9531	110812082-110882699	70618	BC043564, KCNA2	1.17677	0.796091	0.0779221	0.0669643	0	1	0	0	1.26362	0.575064	0.168831	0.138393
1p#9532_9532	1	9532	9532	110893292-110893351	60		1.26658	0.604237	0.0779221	0.0625	0	1	0	0	1.26362	0.575064	0.168831	0.138393
1p#9533_9540	1	9533	9540	110901498-110951933	50436	KCNA3, AK021960	1.37008	0.587901	0.0779221	0.0580357	0	1	0	0	1.26362	0.575064	0.168831	0.138393
1p#9541_9547	1	9541	9547	110978480-111105651	127172		1.12666	0.785381	0.0649351	0.0580357	0	1	0	0	1.26362	0.575064	0.168831	0.138393
1p#9548_9563	1	9548	9563	111116367-111269996	153630	CD53, C1orf103	1.12666	0.785381	0.0649351	0.0580357	0	1	0	0	1.21788	0.581624	0.168831	0.142857
1p#9564_9587	1	9564	9587	111308623-111477564	168942	TMEM77, CEPT1, DENND2D	1.37008	0.587901	0.0779221	0.0580357	0	1	0	0	1.1073	0.851815	0.155844	0.142857
1p#9588_9596	1	9588	9596	111484451-111547191	62741	CHI3L2, LOC149620, CHIA	1.37008	0.587901	0.0779221	0.0580357	0	1	0	0	1.06829	0.854241	0.155844	0.147321
1p#9597_9601	1	9597	9601	111562606-111588918	26313	CHIA	1.37008	0.587901	0.0779221	0.0580357	0	1	0	0	0.96476	1	0.142857	0.147321
1p#9602_9604	1	9602	9604	111598323-111607445	9123	C1orf88	1.12666	0.785381	0.0649351	0.0580357	0	1	0	0	1.06829	0.854241	0.155844	0.147321
1p#9605_9609	1	9605	9609	111618428-111654999	36572		1.12666	0.785381	0.0649351	0.0580357	0	1	0	0	1.1073	0.851815	0.155844	0.142857
1p#9610_9622	1	9610	9622	111660432-111723430	62999	OVGP1, WDR77, ATP5F1	1.04153	1	0.0649351	0.0625	0	1	0	0	1.14882	0.708003	0.155844	0.138393
1p#9623_9623	1	9623	9623	111727992-111728051	60		1.04153	1	0.0649351	0.0625	0	1	0	0	1.26362	0.575064	0.168831	0.138393
1p#9624_9650	1	9624	9650	111733105-111964314	231210	C1orf162, ADORA3, BC041707, M22995, RAP1A	1.12666	0.785381	0.0649351	0.0580357	0	1	0	0	1.26362	0.575064	0.168831	0.138393
1p#9651_9655	1	9651	9655	111970229-111997419	27191	AK094737, AK092074, C1orf183	1.22602	0.775323	0.0649351	0.0535714	0	1	0	0	1.26362	0.575064	0.168831	0.138393
1p#9656_9665	1	9656	9665	112003215-112063009	59795	C1orf183, DDX20, AF070632, KCND3	1.12666	0.785381	0.0649351	0.0580357	0	1	0	0	1.26362	0.575064	0.168831	0.138393
1p#9666_9667	1	9666	9667	112069062-112078760	9699	KCND3	1.04153	1	0.0649351	0.0625	0	1	0	0	1.26362	0.575064	0.168831	0.138393
1p#9668_9672	1	9668	9672	112087437-112125164	37728	KCND3	0.967675	1	0.0649351	0.0669643	0	1	0	0	1.26362	0.575064	0.168831	0.138393
1p#9673_9675	1	9673	9675	112132491-112158285	25795	KCND3	0.967675	1	0.0649351	0.0669643	0	1	0	0	1.14882	0.708003	0.155844	0.138393
1p#9676_9684	1	9676	9684	112163392-112243547	80156	KCND3	1.04153	1	0.0649351	0.0625	0	1	0	0	1.14882	0.708003	0.155844	0.138393
1p#9685_9693	1	9685	9693	112251671-112511986	260316	BC034233	1.26658	0.604237	0.0779221	0.0625	0	1	0	0	1.14882	0.708003	0.155844	0.138393
1p#9694_9694	1	9694	9694	112535082-112535141	60		1.37008	0.587901	0.0779221	0.0580357	0	1	0	0	1.14882	0.708003	0.155844	0.138393
1p#9695_9696	1	9695	9696	112557773-112574473	16701		1.7629	0.277966	0.0909091	0.0535714	0	1	0	0	1.03751	1	0.142857	0.138393
1p#9697_9698	1	9697	9698	112590617-112616188	25572		1.93164	0.262074	0.0909091	0.0491071	0	1	0	0.00446429	1.03751	1	0.142857	0.138393
1p#9699_9699	1	9699	9699	112638031-112638090	60		1.93164	0.262074	0.0909091	0.0491071	0	1	0	0.00446429	1.14882	0.708003	0.155844	0.138393
1p#9700_9704	1	9700	9704	112653213-112694761	41549	CTTNBP2NL	2.13382	0.152644	0.0909091	0.0446429	0	1	0	0.00446429	1.21788	0.581624	0.168831	0.142857
1p#9705_9706	1	9705	9706	112703607-112713099	9493	CTTNBP2NL	2.47238	0.0897907	0.103896	0.0446429	0	1	0	0.00446429	1.21788	0.581624	0.168831	0.142857
1p#9707_9707	1	9707	9707	112717534-112717581	48	AL359565	2.23811	0.104077	0.103896	0.0491071	0	1	0	0.00446429	1.21788	0.581624	0.168831	0.142857
1p#9708_9711	1	9708	9711	112725478-112754799	29322	WNT2B	2.23811	0.104077	0.103896	0.0491071	0	1	0	0.00446429	1.14882	0.708003	0.155844	0.138393
1p#9712_9712	1	9712	9712	112762385-112762444	60	WNT2B	2.23811	0.104077	0.103896	0.0491071	0	1	0	0.00446429	1.1073	0.851815	0.155844	0.142857
1p#9713_9713	1	9713	9713	112768705-112768764	60	WNT2B	2.23811	0.104077	0.103896	0.0491071	0	1	0	0.00446429	1.06829	0.854241	0.155844	0.147321
1p#9714_9715	1	9714	9715	112775703-112778787	3085	WNT2B, ST7L	2.0428	0.181107	0.103896	0.0535714	0	1	0	0.00446429	1.06829	0.854241	0.155844	0.147321
1p#9716_9722	1	9716	9722	112787462-112840774	53313	ST7L	2.23811	0.104077	0.103896	0.0491071	0	1	0	0.00446429	1.06829	0.854241	0.155844	0.147321
1p#9723_9730	1	9723	9730	112846967-112911501	64535	ST7L, CAPZA1	2.0428	0.181107	0.103896	0.0535714	0	1	0	0.00446429	1.06829	0.854241	0.155844	0.147321
1p#9731_9731	1	9731	9731	112917401-112917460	60	CAPZA1	1.73555	0.308026	0.103896	0.0625	0	1	0	0	1.06829	0.854241	0.155844	0.147321
1p#9732_9733	1	9732	9733	112929328-112931661	2334	AF338193, MOV10	1.61264	0.32148	0.103896	0.0669643	0	1	0	0	1.14882	0.708003	0.155844	0.138393
1p#9734_9740	1	9734	9740	112941988-112964684	22697	MOV10, RHOC, AF338193	1.50503	0.341605	0.103896	0.0714286	0	1	0	0	1.14882	0.708003	0.155844	0.138393
1p#9741_9741	1	9741	9741	112967925-112967984	60	PPM1J	1.50503	0.341605	0.103896	0.0714286	0	1	0	0	1.1073	0.851815	0.155844	0.142857
1p#9742_9742	1	9742	9742	112972415-112972474	60	AF338193	1.50503	0.341605	0.103896	0.0714286	0	1	0	0	1.06829	0.854241	0.155844	0.147321
1p#9743_9745	1	9743	9745	112978372-112988102	9731	FAM19A3, AF338193	1.50503	0.341605	0.103896	0.0714286	0	1	0	0	1.03157	1	0.155844	0.151786
1p#9746_9747	1	9746	9747	112996093-113002705	6613	AF338193	1.41004	0.474453	0.103896	0.0758929	0	1	0	0	1.03157	1	0.155844	0.151786
1p#9748_9749	1	9748	9749	113017829-113032324	14496	AF338193	1.50503	0.341605	0.103896	0.0714286	0	1	0	0	0.964218	1	0.155844	0.160714
1p#9750_9750	1	9750	9750	113045828-113045887	60	AF338193	1.61264	0.32148	0.103896	0.0669643	0	1	0	0	0.964218	1	0.155844	0.160714
1p#9751_9753	1	9751	9753	113060577-113090548	29972	AF338193	1.73555	0.308026	0.103896	0.0625	0	1	0	0	0.933264	1	0.155844	0.165179
1p#9754_9756	1	9754	9756	113097970-113126664	28695	AF338193	1.87749	0.195947	0.103896	0.0580357	0	1	0	0	0.933264	1	0.155844	0.165179
1p#9757_9757	1	9757	9757	113139542-113139601	60	AF338193	2.0428	0.181107	0.103896	0.0535714	0	1	0	0	0.903935	0.860396	0.155844	0.169643
1p#9758_9758	1	9758	9758	113160741-113160800	60	AF338193	2.23811	0.104077	0.103896	0.0491071	0	1	0	0	0.903935	0.860396	0.155844	0.169643
1p#9759_9760	1	9759	9760	113168308-113176846	8539	SLC16A1	2.23811	0.104077	0.103896	0.0491071	0	1	0	0	0.876104	0.86041	0.155844	0.174107
1p#9761_9761	1	9761	9761	113186638-113186697	60	SLC16A1	2.55341	0.0596007	0.116883	0.0491071	0	1	0	0	0.876104	0.86041	0.155844	0.174107
1p#9762_9762	1	9762	9762	113195170-113195229	60	SLC16A1	2.82068	0.0316241	0.116883	0.0446429	0	1	0	0.00446429	0.876104	0.86041	0.155844	0.174107
1p#9763_9770	1	9763	9770	113203037-113292183	89147	SLC16A1, AF338193	2.82068	0.0316241	0.116883	0.0446429	0	1	0	0.00446429	0.849661	0.728797	0.155844	0.178571
1p#9771_9775	1	9771	9775	113301524-113341211	39688	AF338193, LRIG2	2.82068	0.0316241	0.116883	0.0446429	0	1	0	0.00446429	0.824505	0.728943	0.155844	0.183036
1p#9776_9780	1	9776	9780	113347856-113379353	31498	LRIG2	2.82068	0.0316241	0.116883	0.0446429	0	1	0	0.00446429	0.876104	0.86041	0.155844	0.174107
1p#9781_9781	1	9781	9781	113386691-113386750	60	AK125443	2.82068	0.0316241	0.116883	0.0446429	0	1	0	0.00446429	0.964218	1	0.155844	0.160714
1p#9782_9782	1	9782	9782	113398049-113398108	60		2.82068	0.0316241	0.116883	0.0446429	0	1	0	0.00446429	1.03157	1	0.155844	0.151786
1p#9783_9785	1	9783	9785	113421921-113471122	49202		2.82068	0.0316241	0.116883	0.0446429	0	1	0	0.00446429	1.06829	0.854241	0.155844	0.147321
1p#9786_9789	1	9786	9789	113508337-113611810	103474		2.82068	0.0316241	0.116883	0.0446429	0	1	0	0.00446429	1.1073	0.851815	0.155844	0.142857
1p#9790_9790	1	9790	9790	113631206-113631265	60		3.14716	0.0231478	0.116883	0.0401786	0	1	0	0.00446429	1.14882	0.708003	0.155844	0.138393
1p#9791_9791	1	9791	9791	113640937-113640996	60		3.14716	0.0231478	0.116883	0.0401786	0	1	0	0.00446429	1.03751	1	0.142857	0.138393
1p#9792_9816	1	9792	9816	113652375-113897136	244762	MAGI3	3.55495	0.0176553	0.116883	0.0357143	0	1	0	0.00446429	1.03751	1	0.142857	0.138393
1p#9817_9826	1	9817	9826	113905742-113964590	58849	MAGI3, PHTF1	3.14716	0.0231478	0.116883	0.0401786	0	1	0	0.00446429	1.03751	1	0.142857	0.138393
1p#9827_9833	1	9827	9833	113981055-114031880	50826	PHTF1, RSBN1	3.55495	0.0176553	0.116883	0.0357143	0	1	0	0.00446429	1.03751	1	0.142857	0.138393
1p#9834_9835	1	9834	9835	114045057-114050749	5693	RSBN1	4.07872	0.00717674	0.116883	0.03125	0	1	0	0.00446429	1.03751	1	0.142857	0.138393
1p#9836_9842	1	9836	9842	114060428-114118417	57990	RSBN1, PTPN22	4.77778	0.00397228	0.116883	0.0267857	0	1	0	0.00446429	1.03751	1	0.142857	0.138393
1p#9843_9848	1	9843	9848	114124479-114152529	28051	PTPN22, AK123199, C1orf178, AP4B1	4.07872	0.00717674	0.116883	0.03125	0	1	0	0.00446429	1.03751	1	0.142857	0.138393
1p#9849_9853	1	9849	9853	114158626-114178068	19443	AP4B1, DCLRE1B	3.55495	0.0176553	0.116883	0.0357143	0	1	0	0.00446429	1.03751	1	0.142857	0.138393
1p#9854_9858	1	9854	9858	114185549-114220795	35247	HIPK1	3.11612	0.0350038	0.103896	0.0357143	0	1	0	0.00446429	1.03751	1	0.142857	0.138393
1p#9859_9865	1	9859	9865	114228794-114283061	54268	HIPK1, OLFML3	2.75879	0.0465097	0.103896	0.0401786	0	1	0	0.00446429	1.03751	1	0.142857	0.138393
1p#9866_9875	1	9866	9875	114312470-114399577	87108	CR594520, SYT6	2.75879	0.0465097	0.103896	0.0401786	0	1	0	0.00446429	1.0775	0.848418	0.142857	0.133929
1p#9876_9877	1	9876	9877	114414142-114424961	10820		2.75879	0.0465097	0.103896	0.0401786	0	1	0	0.00446429	1.03751	1	0.142857	0.138393
1p#9878_9878	1	9878	9878	114451275-114451334	60		2.75879	0.0465097	0.103896	0.0401786	0	1	0	0.00446429	1.0775	0.848418	0.142857	0.133929
1p#9879_9880	1	9879	9880	114478142-114504401	26260		3.11612	0.0350038	0.103896	0.0357143	0	1	0	0.00446429	1.0775	0.848418	0.142857	0.133929
1p#9881_9883	1	9881	9883	114526221-114577413	51193		3.11612	0.0350038	0.103896	0.0357143	0	1	0	0.00446429	1.12025	0.845807	0.142857	0.129464
1p#9884_9885	1	9884	9885	114612602-114643683	31082		3.57544	0.0277523	0.103896	0.03125	0	1	0	0.00446429	1.12025	0.845807	0.142857	0.129464
1p#9886_9886	1	9886	9886	114654106-114654164	59	TRIM33	3.57544	0.0277523	0.103896	0.03125	0	1	0	0.00446429	1.16603	0.696096	0.142857	0.125
1p#9887_9892	1	9887	9892	114664920-114706032	41113	TRIM33	3.57544	0.0277523	0.103896	0.03125	0	1	0	0.00446429	1.21519	0.690876	0.142857	0.120536
1p#9893_9898	1	9893	9898	114718966-114754015	35050	TRIM33	3.57544	0.0277523	0.103896	0.03125	0	1	0	0.00446429	1.0775	0.848418	0.142857	0.133929
1p#9899_9902	1	9899	9902	114761753-114768747	6995	TRIM33	3.11612	0.0350038	0.103896	0.0357143	0	1	0	0.00446429	1.0775	0.848418	0.142857	0.133929
1p#9903_9905	1	9903	9905	114774468-114787227	12760	BC063894	3.11612	0.0350038	0.103896	0.0357143	0	1	0	0.00446429	1.03751	1	0.142857	0.138393
1p#9906_9915	1	9906	9915	114796922-114849189	52268	BC063894, BCAS2, DENND2C	3.11612	0.0350038	0.103896	0.0357143	0	1	0	0	1.03751	1	0.142857	0.138393
1p#9916_9918	1	9916	9918	114853862-114873209	19348	DENND2C	3.57544	0.0277523	0.103896	0.03125	0	1	0	0	1.03751	1	0.142857	0.138393
1p#9919_9921	1	9919	9921	114880806-114898193	17388	DENND2C	4.07872	0.00717674	0.116883	0.03125	0	1	0	0	0.929445	1	0.12987	0.138393
1p#9922_9925	1	9922	9925	114904356-114927845	23490	DENND2C, AMPD1	4.07872	0.00717674	0.116883	0.03125	0	1	0	0	0.965286	1	0.12987	0.133929
1p#9926_9928	1	9926	9928	114933045-114943445	10401	AMPD1	4.07872	0.00717674	0.116883	0.03125	0	1	0	0	0.856321	0.844621	0.116883	0.133929
1p#9929_9932	1	9929	9932	114949873-114965638	15766	AMPD1, NRAS	4.07872	0.00717674	0.116883	0.03125	0	1	0	0	0.890301	0.844966	0.116883	0.129464
1p#9933_9934	1	9933	9934	114971336-114971596	261	NRAS, X02751	3.57544	0.0277523	0.103896	0.03125	0	1	0	0	0.890301	0.844966	0.116883	0.129464
1p#9935_9935	1	9935	9935	114980865-114980924	60	CSDE1	3.11612	0.0350038	0.103896	0.0357143	0	1	0	0	0.890301	0.844966	0.116883	0.129464
1p#9936_9944	1	9936	9944	114988681-115068654	79974	CSDE1, SIKE	3.11612	0.0350038	0.103896	0.0357143	0	1	0	0	0.926704	1	0.116883	0.125
1p#9945_9950	1	9945	9950	115092893-115151450	58558	SYCP1	3.11612	0.0350038	0.103896	0.0357143	0	1	0	0	0.812152	0.689246	0.103896	0.125
1p#9951_9951	1	9951	9951	115167754-115167813	60	SYCP1	2.75879	0.0465097	0.103896	0.0401786	0	1	0	0	0.812152	0.689246	0.103896	0.125
1p#9952_9954	1	9952	9954	115181069-115201063	19995	SYCP1	2.75879	0.0465097	0.103896	0.0401786	0	1	0	0	0.846412	0.837538	0.103896	0.120536
1p#9955_9956	1	9955	9956	115210596-115227736	17141	SYCP1	2.75879	0.0465097	0.103896	0.0401786	0	1	0	0	0.883304	0.838075	0.103896	0.116071
1p#9957_9957	1	9957	9957	115239385-115239444	60	SYCP1	2.75879	0.0465097	0.103896	0.0401786	0	1	0	0	0.923142	1	0.103896	0.111607
1p#9958_9963	1	9958	9963	115252059-115302808	50750	TSHB, TSPAN2	3.14716	0.0231478	0.116883	0.0401786	0	1	0	0	0.923142	1	0.103896	0.111607
1p#9964_9966	1	9964	9966	115309737-115323359	13623	TSPAN2	2.82068	0.0316241	0.116883	0.0446429	0	1	0	0	0.923142	1	0.103896	0.111607
1p#9967_9974	1	9967	9974	115333897-115497796	163900	TSPAN2	2.82068	0.0316241	0.116883	0.0446429	0	1	0	0.00446429	0.923142	1	0.103896	0.111607
1p#9975_9984	1	9975	9984	115517140-115603723	86584	NGFB, AK130715	3.14716	0.0231478	0.116883	0.0401786	0	1	0	0.00446429	0.923142	1	0.103896	0.111607
1p#9985_9987	1	9985	9987	115611867-115633340	21474	AK130715	2.82068	0.0316241	0.116883	0.0446429	0	1	0	0	0.923142	1	0.103896	0.111607
1p#9988_9989	1	9988	9989	115689630-115733514	43885		2.55341	0.0596007	0.116883	0.0491071	0	1	0	0	0.923142	1	0.103896	0.111607
1p#9990_9996	1	9990	9996	115762828-115883151	120324		2.55341	0.0596007	0.116883	0.0491071	0	1	0	0	0.883304	0.838075	0.103896	0.116071
1p#9997_9998	1	9997	9998	115899154-115906148	6995	VANGL1	2.55341	0.0596007	0.116883	0.0491071	0	1	0	0	0.846412	0.837538	0.103896	0.120536
1p#9999_10008	1	9999	10008	115912973-116004107	91135	VANGL1, CASQ2	2.55341	0.0596007	0.116883	0.0491071	0	1	0	0	0.883304	0.838075	0.103896	0.116071
1p#10009_10017	1	10009	10017	116011739-116110948	99210	CASQ2, NHLH2	2.23811	0.104077	0.103896	0.0491071	0	1	0	0	0.883304	0.838075	0.103896	0.116071
1p#10018_10022	1	10018	10022	116119514-116198754	79241	BC043254	2.0428	0.181107	0.103896	0.0535714	0	1	0	0	0.883304	0.838075	0.103896	0.116071
1p#10023_10027	1	10023	10027	116209222-116245881	36660	SLC22A15	2.33059	0.0710883	0.116883	0.0535714	0	1	0	0	0.883304	0.838075	0.103896	0.116071
1p#10028_10033	1	10028	10033	116264862-116319770	54909	SLC22A15	2.14197	0.124233	0.116883	0.0580357	0	1	0	0	0.883304	0.838075	0.103896	0.116071
1p#10034_10035	1	10034	10035	116328303-116339503	11201		1.98024	0.137335	0.116883	0.0625	0	1	0	0	0.923142	1	0.103896	0.111607
1p#10036_10037	1	10036	10037	116356201-116367330	11130	C1orf161	1.83983	0.220171	0.116883	0.0669643	0	1	0	0	0.923142	1	0.103896	0.111607
1p#10038_10040	1	10038	10040	116374169-116389567	15399	C1orf161	2.07388	0.0958619	0.12987	0.0669643	0	1	0	0	0.796595	0.67508	0.0909091	0.111607
1p#10041_10042	1	10041	10042	116410182-116425915	15734		2.23192	0.0847737	0.12987	0.0625	0	1	0	0	0.796595	0.67508	0.0909091	0.111607
1p#10043_10046	1	10043	10046	116478965-116578209	99245		2.41421	0.0486539	0.12987	0.0580357	0	1	0	0	0.796595	0.67508	0.0909091	0.111607
1p#10047_10057	1	10047	10057	116610557-116757693	147137	ATP1A1, BC028281	2.14197	0.124233	0.116883	0.0580357	0	1	0	0	0.923142	1	0.103896	0.111607
1p#10058_10060	1	10058	10060	116763715-116776648	12934	CD58	2.33059	0.0710883	0.116883	0.0535714	0	1	0	0	0.923142	1	0.103896	0.111607
1p#10061_10070	1	10061	10070	116782791-116861574	78784	CD58, IGSF3	2.14197	0.124233	0.116883	0.0580357	0	1	0	0	1.05335	1	0.116883	0.111607
1p#10071_10072	1	10071	10072	116880909-116887327	6419	IGSF3	2.14197	0.124233	0.116883	0.0580357	0	1	0	0	1.00789	1	0.116883	0.116071
1p#10073_10073	1	10073	10073	116906096-116906149	54	IGSF3	1.98024	0.137335	0.116883	0.0625	0	1	0	0	1.00789	1	0.116883	0.116071
1p#10074_10075	1	10074	10075	116911994-116919301	7308	IGSF3	1.98024	0.137335	0.116883	0.0625	0	1	0	0	1.05335	1	0.116883	0.111607
1p#10076_10085	1	10076	10085	116925150-116994004	68855	C1orf137	1.98024	0.137335	0.116883	0.0625	0	1	0	0	1.10257	0.833519	0.116883	0.107143
1p#10086_10087	1	10086	10087	117006671-117015205	8535	CD2	1.98024	0.137335	0.116883	0.0625	0	1	0	0	1.15605	0.830366	0.116883	0.102679
1p#10088_10088	1	10088	10088	117023410-117023469	60	CD2	1.98024	0.137335	0.116883	0.0625	0	1	0	0	1.21447	0.665525	0.116883	0.0982143
1p#10089_10091	1	10089	10091	117027406-117051496	24091		1.98024	0.137335	0.116883	0.0625	0	1	0	0	1.27833	0.65915	0.116883	0.09375
1p#10092_10098	1	10092	10098	117072719-117177029	104311	PTGFRN	2.23192	0.0847737	0.12987	0.0625	0	1	0	0	1.27833	0.65915	0.116883	0.09375
1p#10099_10105	1	10099	10105	117183189-117249582	66394	PTGFRN	2.41421	0.0486539	0.12987	0.0580357	0	1	0	0	1.27833	0.65915	0.116883	0.09375
1p#10106_10114	1	10106	10114	117258682-117329580	70899	IGSF2, AK124329, TTF2	2.6268	0.0396696	0.12987	0.0535714	0	1	0	0	1.27833	0.65915	0.116883	0.09375
1p#10115_10115	1	10115	10115	117336714-117336773	60	TTF2	2.6268	0.0396696	0.12987	0.0535714	0	1	0	0	1.21447	0.665525	0.116883	0.0982143
1p#10116_10119	1	10116	10119	117349924-117371292	21369	TTF2, TRIM45	2.41421	0.0486539	0.12987	0.0580357	0	1	0	0.00446429	1.21447	0.665525	0.116883	0.0982143
1p#10120_10121	1	10120	10121	117379965-117390391	10427		2.23192	0.0847737	0.12987	0.0625	0	1	0	0.00446429	1.21447	0.665525	0.116883	0.0982143
1p#10122_10122	1	10122	10122	117402260-117402316	57	VTCN1	2.23192	0.0847737	0.12987	0.0625	0	1	0	0.00446429	1.15605	0.830366	0.116883	0.102679
1p#10123_10130	1	10123	10130	117411183-117470052	58870	VTCN1	2.07388	0.0958619	0.12987	0.0669643	0	1	0	0.00446429	1.15605	0.830366	0.116883	0.102679
1p#10131_10134	1	10131	10134	117487371-117564506	77136		2.31472	0.0576411	0.142857	0.0669643	0	1	0	0.00446429	1.15605	0.830366	0.116883	0.102679
1p#10135_10135	1	10135	10135	117584794-117584853	60		2.07388	0.0958619	0.12987	0.0669643	0	1	0	0.00446429	1.15605	0.830366	0.116883	0.102679
1p#10136_10139	1	10136	10139	117601968-117629141	27174	MAN1A2	2.07388	0.0958619	0.12987	0.0669643	0	1	0	0.00446429	1.21447	0.665525	0.116883	0.0982143
1p#10140_10141	1	10140	10141	117640198-117647672	7475	MAN1A2	1.93556	0.155648	0.12987	0.0714286	0	1	0	0.00446429	1.21447	0.665525	0.116883	0.0982143
1p#10142_10142	1	10142	10142	117662070-117662129	60	MAN1A2	2.07388	0.0958619	0.12987	0.0669643	0	1	0	0.00446429	1.21447	0.665525	0.116883	0.0982143
1p#10143_10148	1	10143	10148	117675219-117740500	65282	MAN1A2	2.23192	0.0847737	0.12987	0.0625	0	1	0	0.00446429	1.21447	0.665525	0.116883	0.0982143
1p#10149_10151	1	10149	10151	117751415-117770928	19514	MAN1A2	2.23192	0.0847737	0.12987	0.0625	0	1	0	0.00446429	1.27833	0.65915	0.116883	0.09375
1p#10152_10152	1	10152	10152	117777733-117777792	60	MAN1A2	2.69474	0.0264878	0.142857	0.0580357	0	1	0	0.00446429	1.12033	0.823735	0.103896	0.09375
1p#10153_10154	1	10153	10154	117788652-117801467	12816		2.49111	0.0521207	0.142857	0.0625	0	1	0	0.00446429	1.12033	0.823735	0.103896	0.09375
1p#10155_10180	1	10155	10180	117817016-118167200	350185	FAM46C, GDAP2	2.49111	0.0521207	0.142857	0.0625	0	1	0	0.00446429	1.1819	0.656578	0.103896	0.0892857
1p#10181_10186	1	10181	10186	118173238-118214431	41194	GDAP2, WDR3	2.69474	0.0264878	0.142857	0.0580357	0	1	0	0.00446429	1.1819	0.656578	0.103896	0.0892857
1p#10187_10196	1	10187	10196	118224780-118313899	89120	SPAG17	2.69474	0.0264878	0.142857	0.0580357	0	1	0	0.00446429	1.34858	0.503962	0.116883	0.0892857
1p#10197_10204	1	10197	10204	118321430-118377943	56514	SPAG17	2.98337	0.01433	0.155844	0.0580357	0	1	0	0.00446429	1.1819	0.656578	0.103896	0.0892857
1p#10205_10206	1	10205	10206	118384604-118390366	5763	SPAG17	3.28099	0.00788227	0.168831	0.0580357	0	1	0	0.00446429	1.1819	0.656578	0.103896	0.0892857
1p#10207_10212	1	10207	10212	118405194-118477349	72156	SPAG17	3.03335	0.00935163	0.168831	0.0625	0	1	0	0.00446429	1.1819	0.656578	0.103896	0.0892857
1p#10213_10213	1	10213	10213	118501478-118501537	60		3.03335	0.00935163	0.168831	0.0625	0	1	0	0.00446429	1.25001	0.645355	0.103896	0.0848214
1p#10214_10219	1	10214	10219	118529216-118724547	195332		2.81852	0.0119172	0.168831	0.0669643	0	1	0	0.00446429	1.32558	0.490833	0.103896	0.0803571
1p#10220_10220	1	10220	10220	118781178-118781237	60		3.03335	0.00935163	0.168831	0.0625	0	1	0	0.00446429	1.32558	0.490833	0.103896	0.0803571
1p#10221_10221	1	10221	10221	118811438-118811497	60		3.31709	0.00499242	0.181818	0.0625	0	1	0	0.00446429	1.32558	0.490833	0.103896	0.0803571
1p#10222_10223	1	10222	10223	118860264-118900243	39980		3.08233	0.00612732	0.181818	0.0669643	0	1	0	0.00446429	1.32558	0.490833	0.103896	0.0803571
1p#10224_10229	1	10224	10229	118943880-119105374	161495		3.08233	0.00612732	0.181818	0.0669643	0	0.572628	0	0.0133929	1.41004	0.474453	0.103896	0.0758929
1p#10230_10231	1	10230	10231	119131184-119140236	9053	TBX15	3.13074	0.0040291	0.194805	0.0714286	0	0.572628	0	0.0133929	1.50503	0.341605	0.103896	0.0714286
1p#10232_10241	1	10232	10241	119149819-119233004	83186	TBX15	2.93333	0.00868045	0.194805	0.0758929	0	0.572628	0	0.0133929	1.50503	0.341605	0.103896	0.0714286
1p#10242_10243	1	10242	10243	119240603-119256933	16331	TBX15	3.13074	0.0040291	0.194805	0.0714286	0	0.572628	0	0.0133929	1.50503	0.341605	0.103896	0.0714286
1p#10244_10248	1	10244	10248	119266053-119302587	36535	WARS2	2.93333	0.00868045	0.194805	0.0758929	0	1	0	0.00892857	1.50503	0.341605	0.103896	0.0714286
1p#10249_10249	1	10249	10249	119316487-119316546	60	WARS2	2.75772	0.00993216	0.194805	0.0803571	0	1	0	0.00892857	1.50503	0.341605	0.103896	0.0714286
1p#10250_10251	1	10250	10251	119327003-119334427	7425	WARS2	2.53401	0.0179224	0.181818	0.0803571	0	1	0	0.00892857	1.50503	0.341605	0.103896	0.0714286
1p#10252_10253	1	10252	10253	119346143-119356299	10157	WARS2	2.31715	0.0478367	0.168831	0.0803571	0	1	0	0.00892857	1.50503	0.341605	0.103896	0.0714286
1p#10254_10266	1	10254	10266	119362236-119544694	182459	WARS2, BC063600, BC043601, AK125759	2.31715	0.0478367	0.168831	0.0803571	0	1	0	0.00892857	1.41004	0.474453	0.103896	0.0758929
1p#10267_10269	1	10267	10269	119585459-119606561	21103		2.46469	0.0264853	0.168831	0.0758929	0	0.572628	0	0.0133929	1.41004	0.474453	0.103896	0.0758929
1p#10270_10274	1	10270	10274	119615590-119641334	25745	HAO2	2.31715	0.0478367	0.168831	0.0803571	0	0.572628	0	0.0133929	1.41004	0.474453	0.103896	0.0758929
1p#10275_10279	1	10275	10279	119648726-119674338	25613	HAO2, HSD3B2	2.18511	0.0524331	0.168831	0.0848214	0	0.572628	0	0.0133929	1.41004	0.474453	0.103896	0.0758929
1p#10280_10289	1	10280	10289	119687588-119774161	86574	CR627415, HSD3B1	2.06624	0.0598271	0.168831	0.0892857	0	0.572628	0	0.0133929	1.41004	0.474453	0.103896	0.0758929
1p#10290_10292	1	10290	10292	119783556-119804812	21257		2.06624	0.0598271	0.168831	0.0892857	0	0.572628	0	0.0133929	1.32558	0.490833	0.103896	0.0803571
1p#10293_10293	1	10293	10293	119811530-119811589	60		1.95866	0.0936074	0.168831	0.09375	0	0.572628	0	0.0133929	1.32558	0.490833	0.103896	0.0803571
1p#10294_10299	1	10294	10299	119819611-119858815	39205		1.86085	0.102425	0.168831	0.0982143	0	0.572628	0	0.0133929	1.32558	0.490833	0.103896	0.0803571
1p#10300_10300	1	10300	10300	119869070-119869116	47		1.77132	0.152953	0.168831	0.102679	0	0.572628	0	0.0133929	1.41004	0.474453	0.103896	0.0758929
1p#10301_10305	1	10301	10305	119876923-119942353	65431	BC007260	1.86085	0.102425	0.168831	0.0982143	0	0.572628	0	0.0133929	1.41004	0.474453	0.103896	0.0758929
1p#10306_10307	1	10306	10307	119963572-119972493	8922	PHGDH	2.035	0.0659191	0.181818	0.0982143	0	0.572628	0	0.0133929	1.21686	0.633529	0.0909091	0.0758929
1p#10308_10308	1	10308	10308	119982982-119983041	60	PHGDH	1.9373	0.0733667	0.181818	0.102679	0	0.572628	0	0.0133929	1.29881	0.620242	0.0909091	0.0714286
1p#10309_10310	1	10309	10310	119992728-119999461	6734	PHGDH	2.0109	0.0746544	0.194805	0.107143	0	0.572628	0	0.0133929	1.39169	0.457311	0.0909091	0.0669643
1p#10311_10318	1	10311	10318	120007206-120048748	41543	HMGCS2, AY126670	2.10838	0.0460898	0.194805	0.102679	0	0.572628	0	0.0133929	1.39169	0.457311	0.0909091	0.0669643
1p#10319_10323	1	10319	10323	120048689-120082210	33522	AY126670, REG4	2.2147	0.0421958	0.194805	0.0982143	0	0.572628	0	0.0133929	1.39169	0.457311	0.0909091	0.0669643
1p#10324_10324	1	10324	10324	120095578-120095637	60		2.10838	0.0460898	0.194805	0.102679	0	0.572628	0	0.0133929	1.39169	0.457311	0.0909091	0.0669643
1p#10325_10325	1	10325	10325	120110644-120110703	60	AL833369	2.10838	0.0460898	0.194805	0.102679	0	0.575496	0	0.0178571	1.39169	0.457311	0.0909091	0.0669643
1p#10326_10327	1	10326	10327	120121769-120128129	6361	AL833369	1.9373	0.0733667	0.181818	0.102679	0	0.575496	0	0.0178571	1.39169	0.457311	0.0909091	0.0669643
1p#10328_10328	1	10328	10328	120133432-120133491	60	AL833369	1.84773	0.110604	0.181818	0.107143	0	0.575496	0	0.0178571	1.39169	0.457311	0.0909091	0.0669643
1p#10329_10329	1	10329	10329	120138402-120138461	60	AL833369	1.68943	0.162639	0.168831	0.107143	0	0.575496	0	0.0178571	1.39169	0.457311	0.0909091	0.0669643
1p#10330_10330	1	10330	10330	120148459-120148518	60	ADAM30	1.61407	0.231922	0.168831	0.111607	0	0.575496	0	0.0178571	1.49781	0.437885	0.0909091	0.0625
1p#10331_10333	1	10331	10333	120155598-120176897	21300	AL833369, NOTCH2	1.76512	0.119232	0.181818	0.111607	0	0.575496	0	0.0178571	1.49781	0.437885	0.0909091	0.0625
1p#10334_10335	1	10334	10335	120182970-120190116	7147	NOTCH2	1.84773	0.110604	0.181818	0.107143	0	0.575496	0	0.0178571	1.49781	0.437885	0.0909091	0.0625
1p#10336_10336	1	10336	10336	120195828-120195887	60	NOTCH2	1.9373	0.0733667	0.181818	0.102679	0	0.575496	0	0.0178571	1.62021	0.301598	0.0909091	0.0580357
1p#10337_10338	1	10337	10338	120203595-120214170	10576	NOTCH2	2.035	0.0659191	0.181818	0.0982143	0	0.575496	0	0.0178571	1.62021	0.301598	0.0909091	0.0580357
1p#10339_10339	1	10339	10339	120221102-120221161	60	NOTCH2	2.035	0.0659191	0.181818	0.0982143	0	0.575496	0	0.0178571	1.12666	0.785381	0.0649351	0.0580357
1p#10340_10340	1	10340	10340	120232261-120232320	60	NOTCH2	2.035	0.0659191	0.181818	0.0982143	0	0.575496	0	0.0178571	1.22602	0.775323	0.0649351	0.0535714
1p#10341_10341	1	10341	10341	120241712-120241767	56	NOTCH2	2.035	0.0659191	0.181818	0.0982143	0	0.575496	0	0.0178571	1.22602	0.775323	0.0649351	0.0535714
1p#10342_10342	1	10342	10342	120313797-120313856	60	NOTCH2	2.06624	0.0598271	0.168831	0.0892857	0	0.575496	0	0.0178571	1.22602	0.775323	0.0649351	0.0535714
1p#10343_10343	1	10343	10343	120384620-120384679	60		1.87874	0.131834	0.155844	0.0892857	0	0.575496	0	0.0178571	1.22602	0.775323	0.0649351	0.0535714
1p#10344_10344	1	10344	10344	120405944-120406003	60	AK022804	1.78074	0.141953	0.155844	0.09375	0	0.575496	0	0.0178571	1.34329	0.565423	0.0649351	0.0491071
1p#10345_10345	1	10345	10345	120718978-120719037	60	AK127439	1.86085	0.102425	0.168831	0.0982143	0	0.333587	0	0.0223214	1.06081	1	0.0519481	0.0491071
1p#10346_10346	1	10346	10346	120737345-120737404	60	AK127439	1.46753	0.318008	0.155844	0.111607	0.969382	1	0.012987	0.0133929	1.17193	0.759437	0.0519481	0.0446429
1p#10347_10350	1	10347	10350	120761983-120796369	34387	BC038299	1.46753	0.318008	0.155844	0.111607	0.969382	1	0.012987	0.0133929	1.06081	1	0.0519481	0.0491071
1p#10351_10358	1	10351	10358	120812445-120962972	150528	BC038299, AK128714	1.40423	0.426019	0.155844	0.116071	0.969382	1	0.012987	0.0133929	1.06081	1	0.0519481	0.0491071
1q#10359_10365	1	10359	10365	141465960-141515237	49278		1.88048	0.0299008	0.402597	0.263393	0.724416	1	0.012987	0.0178571	0	1	0	0.00446429
1q#10366_10366	1	10366	10366	141522171-141522230	60		1.93915	0.0213214	0.415584	0.267857	0.577206	1	0.012987	0.0223214	0	1	0	0.00446429
1q#10367_10367	1	10367	10367	141527782-141527841	60		1.85405	0.0320118	0.415584	0.276786	0.577206	1	0.012987	0.0223214	0	1	0	0.00446429
1q#10368_10368	1	10368	10368	142116690-142116734	45	AK130052	1.9123	0.0229266	0.428571	0.28125	0	0.333587	0	0.0223214	2.92138	0.446822	0.012987	0.00446429
1q#10369_10369	1	10369	10369	142401315-142401374	60	NBPF1	1.69927	0.066369	0.415584	0.294643	0.577206	1	0.012987	0.0223214	2.92138	0.446822	0.012987	0.00446429
1q#10370_10370	1	10370	10370	142409033-142409092	60	NBPF1	1.52586	0.15599	0.38961	0.294643	0.577206	1	0.012987	0.0223214	2.92138	0.446822	0.012987	0.00446429
1q#10371_10371	1	10371	10371	142416822-142416881	60	NBPF1	1.49369	0.158465	0.38961	0.299107	0.577206	1	0.012987	0.0223214	1.45853	1	0.012987	0.00892857
1q#10372_10372	1	10372	10372	142423627-142423686	60	NBPF1	1.52586	0.15599	0.38961	0.294643	0.577206	1	0.012987	0.0223214	1.45853	1	0.012987	0.00892857
1q#10373_10373	1	10373	10373	142435868-142435927	60	NBPF1	1.5932	0.116392	0.38961	0.285714	0.577206	1	0.012987	0.0223214	1.16735	1	0.025974	0.0223214
1q#10374_10374	1	10374	10374	142444242-142444301	60	NBPF1	1.37852	0.252448	0.350649	0.28125	0.577206	1	0.012987	0.0223214	1.25577	0.719744	0.038961	0.03125
1q#10375_10381	1	10375	10381	142457879-142498624	40746	NBPF1	1.40934	0.247496	0.350649	0.276786	0.577206	1	0.012987	0.0223214	1.69531	0.480901	0.0519481	0.03125
1q#10382_10383	1	10382	10383	142504864-142516555	11692	NBPF1	1.47404	0.19013	0.350649	0.267857	0.577206	1	0.012987	0.0223214	1.47737	0.510783	0.0519481	0.0357143
1q#10384_10384	1	10384	10384	142532026-142532085	60	NBPF1	1.44116	0.194884	0.350649	0.272321	0.577206	1	0.012987	0.0223214	1.47737	0.510783	0.0519481	0.0357143
1q#10385_10385	1	10385	10385	142536734-142536793	60	NBPF1	1.40934	0.247496	0.350649	0.276786	0.577206	1	0.012987	0.0223214	1.47737	0.510783	0.0519481	0.0357143
1q#10386_10386	1	10386	10386	142553595-142553654	60	NBPF1	1.36655	0.258649	0.363636	0.294643	0.577206	1	0.012987	0.0223214	1.69531	0.480901	0.0519481	0.03125
1q#10387_10387	1	10387	10387	142565191-142565250	60	NBPF1	1.33763	0.320842	0.363636	0.299107	0.577206	1	0.012987	0.0223214	4.01339	0.0736724	0.0519481	0.0133929
1q#10388_10390	1	10388	10390	142570866-142592976	22111	NBPF1	1.40269	0.261753	0.38961	0.3125	0.577206	1	0.012987	0.0223214	2.97345	0.17677	0.038961	0.0133929
1q#10391_10391	1	10391	10391	142598507-142598566	60	NBPF1	1.30073	0.400153	0.376623	0.316964	0.724416	1	0.012987	0.0178571	1.95951	0.605154	0.025974	0.0133929
1q#10392_10392	1	10392	10392	142610589-142610648	60	NBPF1	1.36454	0.26924	0.402597	0.330357	1.45853	1	0.012987	0.00892857	1.95951	0.605154	0.025974	0.0133929
1q#10393_10394	1	10393	10394	142628370-142780799	152430	NBPF1	1.28544	0.408815	0.402597	0.34375	1.45853	1	0.012987	0.00892857	1.95951	0.605154	0.025974	0.0133929
1q#10395_10395	1	10395	10395	142871406-142871455	50	AF379624	1.28544	0.408815	0.402597	0.34375	1.45853	1	0.012987	0.00892857	1.46464	0.64784	0.025974	0.0178571
1q#10396_10396	1	10396	10396	142877399-142877458	60	AF379624	1.26042	0.411595	0.402597	0.348214	1.95951	0.605154	0.025974	0.0133929	1.46464	0.64784	0.025974	0.0178571
1q#10397_10399	1	10397	10399	142890482-142902491	12010	AF379624, HFE2	1.23603	0.493065	0.402597	0.352679	1.95951	0.605154	0.025974	0.0133929	1.46464	0.64784	0.025974	0.0178571
1q#10400_10400	1	10400	10400	142905389-142905440	52	HFE2	1.304	0.340099	0.415584	0.352679	1.95951	0.605154	0.025974	0.0133929	1.46464	0.64784	0.025974	0.0178571
1q#10401_10401	1	10401	10401	142910791-142910850	60	AF379624	1.3943	0.223545	0.441558	0.361607	2.97345	0.17677	0.038961	0.0133929	1.46464	0.64784	0.025974	0.0178571
1q#10402_10402	1	10402	10402	142914439-142914498	60	AF379624	1.34186	0.281037	0.441558	0.370536	2.97345	0.17677	0.038961	0.0133929	1.16735	1	0.025974	0.0223214
1q#10403_10403	1	10403	10403	142923694-142923753	60	AF379624	1.34186	0.281037	0.441558	0.370536	2.22286	0.377454	0.038961	0.0178571	1.16735	1	0.025974	0.0223214
1q#10404_10404	1	10404	10404	142929291-142929350	60	TXNIP	1.31658	0.343999	0.441558	0.375	2.22286	0.377454	0.038961	0.0178571	1.16735	1	0.025974	0.0223214
1q#10405_10408	1	10405	10408	142940373-142963032	22660	AF379624, POLR3GL, ANKRD34	1.46148	0.177562	0.467532	0.375	2.22286	0.377454	0.038961	0.0178571	1.16735	1	0.025974	0.0223214
1q#10409_10409	1	10409	10409	142966673-142966732	60	LIX1L	1.48955	0.139547	0.467532	0.370536	2.22286	0.377454	0.038961	0.0178571	1.16735	1	0.025974	0.0223214
1q#10410_10413	1	10410	10413	142974897-142993684	18788	LIX1L, AF379624	1.48955	0.139547	0.467532	0.370536	2.22286	0.377454	0.038961	0.0178571	1.46464	0.64784	0.025974	0.0178571
1q#10414_10418	1	10414	10418	142997202-143014274	17073	RBM8A, AF379624, PEX11B, ITGA10	1.5183	0.136754	0.467532	0.366071	2.22286	0.377454	0.038961	0.0178571	1.46464	0.64784	0.025974	0.0178571
1q#10419_10420	1	10419	10420	143018866-143026557	7692	ITGA10	1.48955	0.139547	0.467532	0.370536	2.22286	0.377454	0.038961	0.0178571	1.46464	0.64784	0.025974	0.0178571
1q#10421_10427	1	10421	10427	143032896-143066324	33429	AF379624, ANKRD35, PIAS3	1.48955	0.139547	0.467532	0.370536	1.77185	0.42615	0.038961	0.0223214	1.46464	0.64784	0.025974	0.0178571
1q#10428_10430	1	10428	10430	143069715-143076219	6505	PIAS3, NUDT17	1.48955	0.139547	0.467532	0.370536	2.22286	0.377454	0.038961	0.0178571	1.46464	0.64784	0.025974	0.0178571
1q#10431_10434	1	10431	10434	143085939-143100028	14090	POLR3C, AF379624	1.48955	0.139547	0.467532	0.370536	2.97345	0.17677	0.038961	0.0133929	1.46464	0.64784	0.025974	0.0178571
1q#10435_10436	1	10435	10436	143115281-143121437	6157	ZNF364	1.41395	0.223598	0.454545	0.370536	4.01339	0.0736724	0.0519481	0.0133929	1.46464	0.64784	0.025974	0.0178571
1q#10437_10438	1	10437	10438	143131388-143139259	7872	ZNF364	1.38731	0.226776	0.454545	0.375	4.01339	0.0736724	0.0519481	0.0133929	1.46464	0.64784	0.025974	0.0178571
1q#10439_10446	1	10439	10446	143145036-143204699	59664	ZNF364, CD160, AF379624	1.36129	0.280898	0.454545	0.379464	4.01339	0.0736724	0.0519481	0.0133929	1.46464	0.64784	0.025974	0.0178571
1q#10447_10449	1	10447	10449	143218369-143236313	17945	PDZK1	1.43407	0.180634	0.467532	0.379464	4.01339	0.0736724	0.0519481	0.0133929	1.46464	0.64784	0.025974	0.0178571
1q#10450_10450	1	10450	10450	143288587-143288646	60	AF379624	1.36129	0.280898	0.454545	0.379464	4.01339	0.0736724	0.0519481	0.0133929	1.46464	0.64784	0.025974	0.0178571
1q#10451_10451	1	10451	10451	143456705-143456764	60	AF379624	1.38731	0.226776	0.454545	0.375	4.01339	0.0736724	0.0519481	0.0133929	1.95951	0.605154	0.025974	0.0133929
1q#10452_10452	1	10452	10452	143480571-143480630	60	AF379624	1.41395	0.223598	0.454545	0.370536	4.01339	0.0736724	0.0519481	0.0133929	1.95951	0.605154	0.025974	0.0133929
1q#10453_10453	1	10453	10453	143488396-143488446	51	AF379624	1.46148	0.177562	0.467532	0.375	2.97345	0.17677	0.038961	0.0133929	1.95951	0.605154	0.025974	0.0133929
1q#10454_10454	1	10454	10454	143522963-143523020	58	NBPF11	1.56891	0.105542	0.480519	0.370536	2.97345	0.17677	0.038961	0.0133929	1.95951	0.605154	0.025974	0.0133929
1q#10455_10455	1	10455	10455	143526765-143526824	60	NBPF11	1.56891	0.105542	0.480519	0.370536	2.97345	0.17677	0.038961	0.0133929	2.94712	0.270901	0.025974	0.00892857
1q#10456_10456	1	10456	10456	143543580-143543626	47	NBPF11	1.59919	0.0807522	0.480519	0.366071	2.97345	0.17677	0.038961	0.0133929	2.94712	0.270901	0.025974	0.00892857
1q#10457_10457	1	10457	10457	143551076-143551133	58	NBPF11	1.51047	0.139113	0.480519	0.379464	2.97345	0.17677	0.038961	0.0133929	5.90344	0.161907	0.025974	0.00446429
1q#10458_10458	1	10458	10458	143565999-143566058	60	AF379624	1.53934	0.108101	0.480519	0.375	2.97345	0.17677	0.038961	0.0133929	5.90344	0.161907	0.025974	0.00446429
1q#10459_10459	1	10459	10459	143575420-143575479	60	AF379624	1.62119	0.0803406	0.493506	0.375	2.97345	0.17677	0.038961	0.0133929	5.90344	0.161907	0.025974	0.00446429
1q#10460_10460	1	10460	10460	143586636-143586695	60	AF379624	1.59078	0.0826289	0.493506	0.379464	2.97345	0.17677	0.038961	0.0133929	5.90344	0.161907	0.025974	0.00446429
1q#10461_10462	1	10461	10462	143603866-143612797	8932	AF379624	1.56108	0.107507	0.493506	0.383929	2.97345	0.17677	0.038961	0.0133929	5.90344	0.161907	0.025974	0.00446429
1q#10463_10463	1	10463	10463	143699032-143699091	60	AF419616	1.56108	0.107507	0.493506	0.383929	2.97345	0.17677	0.038961	0.0133929	2.94712	0.270901	0.025974	0.00892857
1q#10464_10466	1	10464	10466	143725788-143755693	29906	AF419616	1.53206	0.110151	0.493506	0.388393	2.97345	0.17677	0.038961	0.0133929	5.90344	0.161907	0.025974	0.00446429
1q#10467_10467	1	10467	10467	143767659-143767718	60	AF419616	1.5037	0.141189	0.493506	0.392857	2.97345	0.17677	0.038961	0.0133929	5.90344	0.161907	0.025974	0.00446429
1q#10468_10468	1	10468	10468	143778321-143778380	60	AF419616	1.5037	0.141189	0.493506	0.392857	2.22286	0.377454	0.038961	0.0178571	5.90344	0.161907	0.025974	0.00446429
1q#10469_10475	1	10469	10475	143789559-143843863	54305	AF419616	1.42778	0.183174	0.480519	0.392857	2.22286	0.377454	0.038961	0.0178571	5.90344	0.161907	0.025974	0.00446429
1q#10476_10487	1	10476	10487	143852936-143938770	85835	PRKAB2, AF419616, FMO5	1.5037	0.141189	0.493506	0.392857	2.22286	0.377454	0.038961	0.0178571	5.90344	0.161907	0.025974	0.00446429
1q#10488_10489	1	10488	10489	143952961-143963591	10631	CHD1L	1.5037	0.141189	0.493506	0.392857	2.22286	0.377454	0.038961	0.0178571	Inf	0.0648062	0.025974	0
1q#10490_10493	1	10490	10493	143976658-143994744	18087	CHD1L, AF419616	1.45472	0.179996	0.480519	0.388393	2.22286	0.377454	0.038961	0.0178571	Inf	0.0648062	0.025974	0
1q#10494_10497	1	10494	10497	144009411-144046021	36611	AF419616	1.48227	0.142001	0.480519	0.383929	1.77185	0.42615	0.038961	0.0223214	Inf	0.0648062	0.025974	0
1q#10498_10506	1	10498	10506	144060264-144188341	128078	AF419616	1.51047	0.139113	0.480519	0.379464	1.77185	0.42615	0.038961	0.0223214	Inf	0.0648062	0.025974	0
1q#10507_10512	1	10507	10512	144198177-144238275	40099	AF419616, BCL9	1.51047	0.139113	0.480519	0.379464	2.22286	0.377454	0.038961	0.0178571	Inf	0.0648062	0.025974	0
1q#10513_10521	1	10513	10521	144246678-144309837	63160	BCL9	1.48227	0.142001	0.480519	0.383929	2.22286	0.377454	0.038961	0.0178571	Inf	0.0648062	0.025974	0
1q#10522_10524	1	10522	10524	144322086-144344078	21993	BCL9, AF419616, ACP6	1.48227	0.142001	0.480519	0.383929	1.77185	0.42615	0.038961	0.0223214	Inf	0.0648062	0.025974	0
1q#10525_10552	1	10525	10552	144350438-144597490	247053	ACP6, AF419616, GJA5	1.56108	0.107507	0.493506	0.383929	1.77185	0.42615	0.038961	0.0223214	Inf	0.0648062	0.025974	0
1q#10553_10558	1	10553	10558	144603439-144836781	233343	GJA8, AF419616, GPR89A	1.64403	0.0623065	0.506494	0.383929	1.77185	0.42615	0.038961	0.0223214	Inf	0.0648062	0.025974	0
1q#10559_10562	1	10559	10562	144860463-144921568	61106	AF419616	1.64403	0.0623065	0.506494	0.383929	2.22286	0.377454	0.038961	0.0178571	Inf	0.0648062	0.025974	0
1q#10563_10567	1	10563	10567	144929672-144958987	29316	AF419616, FLJ39739	1.69936	0.0607126	0.519481	0.388393	1.95951	0.605154	0.025974	0.0133929	5.90344	0.161907	0.025974	0.00446429
1q#10568_10568	1	10568	10568	144966156-144966209	54	FLJ39739	1.61346	0.0819342	0.506494	0.388393	1.95951	0.605154	0.025974	0.0133929	5.90344	0.161907	0.025974	0.00446429
1q#10569_10570	1	10569	10570	144975464-145012632	37169	FLJ39739	1.56108	0.107507	0.493506	0.383929	1.95951	0.605154	0.025974	0.0133929	5.90344	0.161907	0.025974	0.00446429
1q#10571_10571	1	10571	10571	145023947-145024006	60	FLJ39739	1.59078	0.0826289	0.493506	0.379464	1.95951	0.605154	0.025974	0.0133929	1.95951	0.605154	0.025974	0.0133929
1q#10572_10572	1	10572	10572	145647143-145647202	60		1.74023	0.0435249	0.506494	0.370536	4.47202	0.107961	0.038961	0.00892857	0.356163	0.456119	0.012987	0.0357143
1q#10573_10573	1	10573	10573	145716245-145716304	60		1.77382	0.0321115	0.506494	0.366071	2.97345	0.17677	0.038961	0.0133929	0.282406	0.300268	0.012987	0.0446429
1q#10574_10574	1	10574	10574	145726262-145726321	60		1.40218	0.219957	0.428571	0.348214	2.97345	0.17677	0.038961	0.0133929	0.592122	0.459486	0.0519481	0.0848214
1q#10575_10575	1	10575	10575	145820605-145820664	60		1.3943	0.223545	0.441558	0.361607	3.02803	0.131	0.0649351	0.0223214	0.739188	0.656588	0.0779221	0.102679
1q#10576_10577	1	10576	10577	145842787-145870779	27993		1.4215	0.220479	0.441558	0.357143	3.02803	0.131	0.0649351	0.0223214	0.673492	0.51634	0.0779221	0.111607
1q#10578_10578	1	10578	10578	145899886-145899945	60		1.49787	0.136807	0.454545	0.357143	2.14649	0.192233	0.0649351	0.03125	0.673492	0.51634	0.0779221	0.111607
1q#10579_10582	1	10579	10582	145934582-145988881	54300		1.41395	0.223598	0.454545	0.370536	2.14649	0.192233	0.0649351	0.03125	0.673492	0.51634	0.0779221	0.111607
1q#10583_10583	1	10583	10583	146012014-146012073	60	BC062745	1.73155	0.0446349	0.519481	0.383929	1.47092	0.698305	0.038961	0.0267857	0.592122	0.459486	0.0519481	0.0848214
1q#10584_10584	1	10584	10584	146473741-146473785	45	X14355	1.69259	0.0617341	0.532468	0.401786	0.577206	1	0.012987	0.0223214	1.46464	0.64784	0.025974	0.0178571
1q#10585_10585	1	10585	10585	146493354-146493413	60	X14355	1.72437	0.0456005	0.532468	0.397321	0.577206	1	0.012987	0.0223214	2.22286	0.377454	0.038961	0.0178571
1q#10586_10586	1	10586	10586	146512434-146512493	60	X14355	1.60697	0.0833164	0.519481	0.401786	0.724416	1	0.012987	0.0178571	2.22286	0.377454	0.038961	0.0178571
1q#10587_10587	1	10587	10587	146525071-146525125	55	X14355	1.54878	0.110698	0.519481	0.410714	0.724416	1	0.012987	0.0178571	2.97345	0.17677	0.038961	0.0133929
1q#10588_10588	1	10588	10588	146534262-146534313	52	X14355	1.6313	0.0834013	0.532468	0.410714	0.724416	1	0.012987	0.0178571	2.97345	0.17677	0.038961	0.0133929
1q#10589_10589	1	10589	10589	146549143-146549202	60	X14355	1.66161	0.0626469	0.532468	0.40625	0.577206	1	0.012987	0.0223214	4.47202	0.107961	0.038961	0.00892857
1q#10590_10590	1	10590	10590	146581869-146581928	60		1.78319	0.0332819	0.545455	0.401786	0.577206	1	0.012987	0.0223214	2.97345	0.17677	0.038961	0.0133929
1q#10591_10591	1	10591	10591	146628190-146628238	49	BC068044	1.71852	0.0464197	0.545455	0.410714	0.724416	1	0.012987	0.0178571	4.47202	0.107961	0.038961	0.00892857
1q#10592_10592	1	10592	10592	146628218-146628264	47	BC068044	1.77803	0.0338841	0.558442	0.415179	0.724416	1	0.012987	0.0178571	4.47202	0.107961	0.038961	0.00892857
1q#10593_10593	1	10593	10593	146634734-146634790	57		1.81096	0.0332022	0.558442	0.410714	0.479023	0.68246	0.012987	0.0267857	4.47202	0.107961	0.038961	0.00892857
1q#10594_10594	1	10594	10594	146634883-146634942	60	BC071638	1.66161	0.0626469	0.532468	0.40625	1.25577	0.719744	0.038961	0.03125	4.47202	0.107961	0.038961	0.00892857
1q#10595_10595	1	10595	10595	146661770-146661829	60		1.78319	0.0332819	0.545455	0.401786	1.25577	0.719744	0.038961	0.03125	5.90344	0.161907	0.025974	0.00446429
1q#10596_10598	1	10596	10598	146665747-146672032	6286	HIST2H2BE, HIST2H2AC	1.78319	0.0332819	0.545455	0.401786	1.25577	0.719744	0.038961	0.03125	2.94712	0.270901	0.025974	0.00892857
1q#10599_10599	1	10599	10599	146672118-146672170	53	HIST2H2AB	1.8446	0.0239287	0.558442	0.40625	1.25577	0.719744	0.038961	0.03125	2.94712	0.270901	0.025974	0.00892857
1q#10600_10606	1	10600	10606	146679306-146703195	23890	BOLA1, BC034038, SV2A	1.90887	0.0169412	0.571429	0.410714	1.25577	0.719744	0.038961	0.03125	2.94712	0.270901	0.025974	0.00892857
1q#10607_10607	1	10607	10607	146709632-146709691	60	SF3B4	1.87417	0.0237912	0.571429	0.415179	1.25577	0.719744	0.038961	0.03125	2.94712	0.270901	0.025974	0.00892857
1q#10608_10608	1	10608	10608	146713854-146713913	60	MTMR11	1.8402	0.0243568	0.571429	0.419643	1.47092	0.698305	0.038961	0.0267857	2.94712	0.270901	0.025974	0.00892857
1q#10609_10609	1	10609	10609	146722434-146722493	60		1.77437	0.0343655	0.571429	0.428571	1.77185	0.42615	0.038961	0.0223214	2.94712	0.270901	0.025974	0.00892857
1q#10610_10610	1	10610	10610	146728112-146728171	60	BC015719	1.77437	0.0343655	0.571429	0.428571	2.39183	0.240764	0.0519481	0.0223214	1.45853	1	0.012987	0.00892857
1q#10611_10615	1	10611	10615	146732268-146772997	40730	ZA20D1	1.653	0.0642702	0.558442	0.433036	3.02803	0.131	0.0649351	0.0223214	1.45853	1	0.012987	0.00892857
1q#10616_10617	1	10616	10617	146779880-146787043	7164	ZA20D1	1.56871	0.111552	0.545455	0.433036	3.68162	0.0353867	0.0779221	0.0223214	1.45853	1	0.012987	0.00892857
1q#10618_10631	1	10618	10631	146803140-146938873	135734	VPS45A, PLEKHO1	1.56871	0.111552	0.545455	0.433036	3.05636	0.0831064	0.0779221	0.0267857	2.92138	0.446822	0.012987	0.00446429
1q#10632_10633	1	10632	10633	146949248-146958977	9730		1.56871	0.111552	0.545455	0.433036	2.51401	0.156414	0.0649351	0.0267857	2.92138	0.446822	0.012987	0.00446429
1q#10634_10636	1	10634	10636	146972839-147000289	27451		1.59743	0.0854464	0.545455	0.428571	2.14649	0.192233	0.0649351	0.03125	2.92138	0.446822	0.012987	0.00446429
1q#10637_10638	1	10637	10638	147005270-147012045	6776	ANP32E	1.56871	0.111552	0.545455	0.433036	2.14649	0.192233	0.0649351	0.03125	2.92138	0.446822	0.012987	0.00446429
1q#10639_10639	1	10639	10639	147014516-147014575	60	ANP32E	1.59743	0.0854464	0.545455	0.428571	2.14649	0.192233	0.0649351	0.03125	2.92138	0.446822	0.012987	0.00446429
1q#10640_10641	1	10640	10641	147018750-147029946	11197	ANP32E	1.56871	0.111552	0.545455	0.433036	2.14649	0.192233	0.0649351	0.03125	5.90344	0.161907	0.025974	0.00446429
1q#10642_10645	1	10642	10645	147037238-147041286	4049		1.56871	0.111552	0.545455	0.433036	1.87048	0.328796	0.0649351	0.0357143	5.90344	0.161907	0.025974	0.00446429
1q#10646_10651	1	10646	10651	147047273-147066398	19126	CA14, APH1A, BC068606, C1orf54	1.56871	0.111552	0.545455	0.433036	1.87048	0.328796	0.0649351	0.0357143	2.92138	0.446822	0.012987	0.00446429
1q#10652_10652	1	10652	10652	147070449-147070503	55	C1orf51	1.54058	0.112912	0.545455	0.4375	1.87048	0.328796	0.0649351	0.0357143	2.92138	0.446822	0.012987	0.00446429
1q#10653_10653	1	10653	10653	147073864-147073923	60		1.62336	0.0849591	0.558442	0.4375	1.87048	0.328796	0.0649351	0.0357143	2.92138	0.446822	0.012987	0.00446429
1q#10654_10654	1	10654	10654	147079620-147079674	55	MRPS21	1.653	0.0642702	0.558442	0.433036	1.87048	0.328796	0.0649351	0.0357143	2.92138	0.446822	0.012987	0.00446429
1q#10655_10657	1	10655	10657	147086209-147096583	10375	MRPS21	1.62336	0.0849591	0.558442	0.4375	2.14649	0.192233	0.0649351	0.03125	2.92138	0.446822	0.012987	0.00446429
1q#10658_10662	1	10658	10662	147105466-147137898	32433	PRPF3	1.59431	0.0861944	0.558442	0.441964	2.14649	0.192233	0.0649351	0.03125	2.92138	0.446822	0.012987	0.00446429
1q#10663_10665	1	10663	10665	147149976-147167487	17512	KIAA0460	1.62336	0.0849591	0.558442	0.4375	1.87048	0.328796	0.0649351	0.0357143	2.92138	0.446822	0.012987	0.00446429
1q#10666_10679	1	10666	10679	147182420-147288334	105915	KIAA0460, TARSL1	1.59431	0.0861944	0.558442	0.441964	1.87048	0.328796	0.0649351	0.0357143	2.92138	0.446822	0.012987	0.00446429
1q#10680_10684	1	10680	10684	147294311-147318979	24669	ECM1	1.62336	0.0849591	0.558442	0.4375	1.87048	0.328796	0.0649351	0.0357143	2.92138	0.446822	0.012987	0.00446429
1q#10685_10685	1	10685	10685	147329655-147329714	60		1.54058	0.112912	0.545455	0.4375	1.87048	0.328796	0.0649351	0.0357143	2.92138	0.446822	0.012987	0.00446429
1q#10686_10689	1	10686	10689	147335277-147346053	10777	ADAMTSL4	1.56871	0.111552	0.545455	0.433036	1.87048	0.328796	0.0649351	0.0357143	2.92138	0.446822	0.012987	0.00446429
1q#10690_10694	1	10690	10694	147350532-147379318	28787	MCL1, AK057901	1.54058	0.112912	0.545455	0.4375	1.87048	0.328796	0.0649351	0.0357143	2.92138	0.446822	0.012987	0.00446429
1q#10695_10700	1	10695	10700	147389938-147423609	33672	AK057901, ENSA	1.54058	0.112912	0.545455	0.4375	2.14649	0.192233	0.0649351	0.03125	2.92138	0.446822	0.012987	0.00446429
1q#10701_10702	1	10701	10702	147428107-147434384	6278	GOLPH3L	1.56871	0.111552	0.545455	0.433036	2.14649	0.192233	0.0649351	0.03125	2.92138	0.446822	0.012987	0.00446429
1q#10703_10705	1	10703	10705	147447380-147468436	21057	GOLPH3L	1.59743	0.0854464	0.545455	0.428571	2.14649	0.192233	0.0649351	0.03125	2.92138	0.446822	0.012987	0.00446429
1q#10706_10712	1	10706	10712	147473938-147511856	37919	GOLPH3L, HORMAD1	1.56871	0.111552	0.545455	0.433036	2.14649	0.192233	0.0649351	0.03125	2.92138	0.446822	0.012987	0.00446429
1q#10713_10713	1	10713	10713	147518625-147518684	60	CTSS	1.653	0.0642702	0.558442	0.433036	2.14649	0.192233	0.0649351	0.03125	2.92138	0.446822	0.012987	0.00446429
1q#10714_10718	1	10714	10718	147528905-147566043	37139	CTSS	1.62336	0.0849591	0.558442	0.4375	2.14649	0.192233	0.0649351	0.03125	2.92138	0.446822	0.012987	0.00446429
1q#10719_10723	1	10719	10723	147571011-147602679	31669	CTSK, ARNT	1.59431	0.0861944	0.558442	0.441964	2.51401	0.156414	0.0649351	0.0267857	2.92138	0.446822	0.012987	0.00446429
1q#10724_10724	1	10724	10724	147612116-147612175	60	ARNT	1.56584	0.112204	0.558442	0.446429	2.51401	0.156414	0.0649351	0.0267857	2.92138	0.446822	0.012987	0.00446429
1q#10725_10730	1	10725	10730	147622010-147666326	44317	ARNT	1.45951	0.18583	0.545455	0.450893	2.51401	0.156414	0.0649351	0.0267857	2.92138	0.446822	0.012987	0.00446429
1q#10731_10738	1	10731	10738	147675267-147744925	69659	SETDB1	1.48599	0.146721	0.545455	0.446429	2.14649	0.192233	0.0649351	0.03125	2.92138	0.446822	0.012987	0.00446429
1q#10739_10740	1	10739	10740	147750204-147754648	4445	SETDB1, LASS2	1.45951	0.18583	0.545455	0.450893	2.14649	0.192233	0.0649351	0.03125	2.92138	0.446822	0.012987	0.00446429
1q#10741_10745	1	10741	10745	147757238-147774941	17704	LASS2, ANXA9	1.38543	0.235259	0.532468	0.450893	2.14649	0.192233	0.0649351	0.03125	2.92138	0.446822	0.012987	0.00446429
1q#10746_10751	1	10746	10751	147779483-147791886	12404	ANXA9, FAM63A	1.38543	0.235259	0.532468	0.450893	2.14649	0.192233	0.0649351	0.03125	1.45853	1	0.012987	0.00892857
1q#10752_10754	1	10752	10754	147799028-147812172	13145	PRUNE	1.38543	0.235259	0.532468	0.450893	2.14649	0.192233	0.0649351	0.03125	2.92138	0.446822	0.012987	0.00446429
1q#10755_10757	1	10755	10757	147819305-147826957	7653	PRUNE, BNIPL	1.45951	0.18583	0.545455	0.450893	2.14649	0.192233	0.0649351	0.03125	2.92138	0.446822	0.012987	0.00446429
1q#10758_10767	1	10758	10767	147831588-147892642	61055	BNIPL, C1orf56, CDC42SE1, MLLT11, MGC29891	1.45951	0.18583	0.545455	0.450893	2.51401	0.156414	0.0649351	0.0267857	2.92138	0.446822	0.012987	0.00446429
1q#10768_10768	1	10768	10768	147903945-147904004	60	MGC29891	1.43354	0.187582	0.545455	0.455357	3.02803	0.131	0.0649351	0.0223214	2.92138	0.446822	0.012987	0.00446429
1q#10769_10785	1	10769	10785	147914814-147999387	84574	SEMA6C, TNFAIP8L2, LYSMD1, SCNM1, TMOD4, VPS72, PIP5K1A	1.45951	0.18583	0.545455	0.450893	3.02803	0.131	0.0649351	0.0223214	2.92138	0.446822	0.012987	0.00446429
1q#10786_10792	1	10786	10792	148007028-148052312	45285	PIP5K1A, PSMD4	1.48599	0.146721	0.545455	0.446429	3.02803	0.131	0.0649351	0.0223214	2.92138	0.446822	0.012987	0.00446429
1q#10793_10798	1	10793	10798	148057398-148086572	29175	BC021024, ZNF687, PIK4CB	1.48599	0.146721	0.545455	0.446429	3.79849	0.0508889	0.0649351	0.0178571	2.92138	0.446822	0.012987	0.00446429
1q#10799_10805	1	10799	10805	148092018-148136035	44018	PIK4CB, RFX5	1.45951	0.18583	0.545455	0.450893	3.79849	0.0508889	0.0649351	0.0178571	2.92138	0.446822	0.012987	0.00446429
1q#10806_10813	1	10806	10813	148142293-148175952	33660	SELENBP1	1.48599	0.146721	0.545455	0.446429	3.79849	0.0508889	0.0649351	0.0178571	1.45853	1	0.012987	0.00892857
1q#10814_10816	1	10814	10816	148181680-148192819	11140	PSMB4, POGZ	1.48599	0.146721	0.545455	0.446429	3.79849	0.0508889	0.0649351	0.0178571	2.92138	0.446822	0.012987	0.00446429
1q#10817_10817	1	10817	10817	148197943-148198002	60	POGZ	1.51301	0.14516	0.545455	0.441964	3.02803	0.131	0.0649351	0.0223214	2.92138	0.446822	0.012987	0.00446429
1q#10818_10822	1	10818	10822	148209443-148227703	18261	POGZ	1.54058	0.112912	0.545455	0.4375	2.51401	0.156414	0.0649351	0.0267857	2.92138	0.446822	0.012987	0.00446429
1q#10823_10832	1	10823	10832	148233788-148324186	90399	POGZ, CGN	1.54058	0.112912	0.545455	0.4375	2.51401	0.156414	0.0649351	0.0267857	0	1	0	0.00446429
1q#10833_10834	1	10833	10834	148335580-148351691	16112	TUFT1	1.51301	0.14516	0.545455	0.441964	2.51401	0.156414	0.0649351	0.0267857	0	1	0	0.00446429
1q#10835_10840	1	10835	10840	148359750-148397454	37705	TUFT1	1.48599	0.146721	0.545455	0.446429	2.51401	0.156414	0.0649351	0.0267857	0	1	0	0.00446429
1q#10841_10852	1	10841	10852	148409413-148497930	88518	SNX27, TNRC4	1.48599	0.146721	0.545455	0.446429	3.02803	0.131	0.0649351	0.0223214	0	1	0	0.00446429
1q#10853_10853	1	10853	10853	148504390-148504449	60	AK093351	1.54058	0.112912	0.545455	0.4375	3.02803	0.131	0.0649351	0.0223214	0	1	0	0.00446429
1q#10854_10856	1	10854	10856	148513095-148536414	23320	AK093351	1.54058	0.112912	0.545455	0.4375	2.51401	0.156414	0.0649351	0.0267857	0	1	0	0.00446429
1q#10857_10858	1	10857	10858	148540789-148545448	4660	MRPL9	1.54058	0.112912	0.545455	0.4375	2.51401	0.156414	0.0649351	0.0267857	0	1	0	0
1q#10859_10860	1	10859	10860	148549344-148554130	4787	BC073949, OAZ3	1.51301	0.14516	0.545455	0.441964	2.51401	0.156414	0.0649351	0.0267857	0	1	0	0
1q#10861_10865	1	10861	10865	148556830-148577383	20554	OAZ3, TDRKH, BC038201	1.43622	0.186662	0.532468	0.441964	2.51401	0.156414	0.0649351	0.0267857	0	1	0	0
1q#10866_10873	1	10866	10873	148582215-148604715	22501	RORC	1.46239	0.185033	0.532468	0.4375	2.14649	0.192233	0.0649351	0.03125	0	1	0	0
1q#10874_10879	1	10874	10879	148609931-148648677	38747	RORC, THEM5	1.48909	0.145748	0.532468	0.433036	2.14649	0.192233	0.0649351	0.03125	0	1	0	0
1q#10880_10884	1	10880	10884	148656482-148688615	32134	AK130716, THEM4	1.46239	0.185033	0.532468	0.4375	2.51401	0.156414	0.0649351	0.0267857	0	1	0	0
1q#10885_10885	1	10885	10885	148696302-148696361	60		1.43622	0.186662	0.532468	0.441964	2.51401	0.156414	0.0649351	0.0267857	0	1	0	0
1q#10886_10887	1	10886	10887	148710468-148732869	22402		1.36356	0.289181	0.519481	0.441964	2.51401	0.156414	0.0649351	0.0267857	0	1	0	0
1q#10888_10891	1	10888	10891	148751441-148769887	18447	S100A10	1.33921	0.290933	0.519481	0.446429	2.51401	0.156414	0.0649351	0.0267857	0	1	0	0
1q#10892_10893	1	10892	10893	148776941-148785347	8407	S100A10, AK125884	1.31534	0.354255	0.519481	0.450893	2.51401	0.156414	0.0649351	0.0267857	0	1	0	0
1q#10894_10896	1	10894	10896	148791855-148803005	11151	AK125884	1.29194	0.356064	0.519481	0.455357	3.02803	0.131	0.0649351	0.0223214	Inf	0.255814	0.012987	0
1q#10897_10902	1	10897	10902	148810268-148849322	39055	AK125884, S100A11	1.22671	0.508278	0.506494	0.455357	3.02803	0.131	0.0649351	0.0223214	Inf	0.255814	0.012987	0
1q#10903_10906	1	10903	10906	148857604-148878252	20649	TCHHL1	1.29194	0.356064	0.519481	0.455357	3.02803	0.131	0.0649351	0.0223214	Inf	0.255814	0.012987	0
1q#10907_10913	1	10907	10913	148882526-148927351	44826	CR602107, AY827491	1.24648	0.429422	0.519481	0.464286	3.02803	0.131	0.0649351	0.0223214	Inf	0.255814	0.012987	0
1q#10914_10919	1	10914	10919	148940204-148984638	44435	AY396742, CR933683	1.22439	0.508903	0.519481	0.46875	3.79849	0.0508889	0.0649351	0.0178571	Inf	0.255814	0.012987	0
1q#10920_10922	1	10920	10922	148993070-149006740	13671	CR933683, HRNR	1.24648	0.429422	0.519481	0.464286	3.79849	0.0508889	0.0649351	0.0178571	Inf	0.255814	0.012987	0
1q#10923_10925	1	10923	10925	149013903-149027791	13889		1.22439	0.508903	0.519481	0.46875	3.79849	0.0508889	0.0649351	0.0178571	Inf	0.255814	0.012987	0
1q#10926_10926	1	10926	10926	149040203-149040260	58	BC014333	1.20272	0.510617	0.519481	0.473214	3.79849	0.0508889	0.0649351	0.0178571	Inf	0.255814	0.012987	0
1q#10927_10930	1	10927	10930	149086269-149112101	25833	FLG, AK056431	1.08437	0.792308	0.493506	0.473214	3.79849	0.0508889	0.0649351	0.0178571	Inf	0.255814	0.012987	0
1q#10931_10933	1	10931	10933	149117616-149129672	12057	AK056431	1.06517	0.894924	0.493506	0.477679	3.79849	0.0508889	0.0649351	0.0178571	Inf	0.255814	0.012987	0
1q#10934_10934	1	10934	10934	149135090-149135149	60	FLG2	1.08437	0.792308	0.493506	0.473214	3.79849	0.0508889	0.0649351	0.0178571	Inf	0.255814	0.012987	0
1q#10935_10937	1	10935	10937	149145267-149161251	15985	FLG2, AK056431	1.10391	0.791523	0.493506	0.46875	3.79849	0.0508889	0.0649351	0.0178571	Inf	0.255814	0.012987	0
1q#10938_10938	1	10938	10938	149173414-149173473	60		1.12382	0.692562	0.493506	0.464286	3.79849	0.0508889	0.0649351	0.0178571	Inf	0.255814	0.012987	0
1q#10939_10940	1	10939	10940	149179668-149185468	5801		1.12382	0.692562	0.493506	0.464286	3.79849	0.0508889	0.0649351	0.0178571	0	1	0	0
1q#10941_10948	1	10941	10948	149189880-149278604	88725	CRNN	1.18354	0.59699	0.506494	0.464286	3.0004	0.119084	0.0519481	0.0178571	0	1	0	0
1q#10949_10951	1	10949	10951	149288712-149297562	8851	LCE5A	1.16257	0.59841	0.506494	0.46875	3.0004	0.119084	0.0519481	0.0178571	0	1	0	0
1q#10952_10957	1	10952	10957	149300646-149344413	43768	C1orf42	1.18354	0.59699	0.506494	0.464286	3.0004	0.119084	0.0519481	0.0178571	0	1	0	0
1q#10958_10960	1	10958	10960	149352010-149362688	10679	LCE3E	1.24648	0.429422	0.519481	0.464286	3.0004	0.119084	0.0519481	0.0178571	0	1	0	0
1q#10961_10961	1	10961	10961	149365900-149365944	45	LCE3D	1.18354	0.59699	0.506494	0.464286	3.0004	0.119084	0.0519481	0.0178571	2.92138	0.446822	0.012987	0.00446429
1q#10962_10966	1	10962	10966	149369522-149395017	25496		1.14907	0.598079	0.467532	0.433036	1.00789	1	0.116883	0.116071	5.08057	0.0282604	0.0649351	0.0133929
1q#10967_10967	1	10967	10967	149399307-149399354	48		1.1732	0.593802	0.454545	0.415179	1.13611	0.83876	0.12987	0.116071	5.08057	0.0282604	0.0649351	0.0133929
1q#10968_10968	1	10968	10968	149403519-149403578	60		1.24893	0.428441	0.506494	0.450893	3.02803	0.131	0.0649351	0.0223214	Inf	0.255814	0.012987	0
1q#10969_10969	1	10969	10969	149408173-149408229	57		1.24893	0.428441	0.506494	0.450893	3.02803	0.131	0.0649351	0.0223214	0	1	0	0
1q#10970_10994	1	10970	10994	149413396-149555912	142517	LCE2D, LCE2C, LCE2B, LCE2A, C1orf45	1.18591	0.59633	0.493506	0.450893	3.79849	0.0508889	0.0649351	0.0178571	0	1	0	0
1q#10995_10997	1	10995	10997	149561702-149572734	11033	LCE1E	1.20744	0.508813	0.493506	0.446429	3.79849	0.0508889	0.0649351	0.0178571	0	1	0	0
1q#10998_11000	1	10998	11000	149573806-149582943	9138	LCE1E	1.14647	0.690858	0.480519	0.446429	3.79849	0.0508889	0.0649351	0.0178571	0	1	0	0
1q#11001_11008	1	11001	11008	149586912-149624842	37931	LCE1C, LCE1B	1.08635	0.791873	0.480519	0.459821	3.79849	0.0508889	0.0649351	0.0178571	0	1	0	0
1q#11009_11010	1	11009	11010	149629633-149635899	6267		1.14412	0.691482	0.493506	0.459821	3.79849	0.0508889	0.0649351	0.0178571	0	1	0	0
1q#11011_11013	1	11011	11013	149645065-149660346	15282		1.16481	0.597628	0.493506	0.455357	3.79849	0.0508889	0.0649351	0.0178571	0	1	0	0
1q#11014_11037	1	11014	11037	149668094-149823196	155103	SMCP, IVL, BC042056, SPRR4, SPRR1A, SPRR3, SPRR1B	1.18591	0.59633	0.493506	0.450893	3.79849	0.0508889	0.0649351	0.0178571	0	1	0	0
1q#11038_11054	1	11038	11054	149827259-149941414	114156	SPRR2D, BC058018, SPRR2C	1.20744	0.508813	0.493506	0.446429	3.79849	0.0508889	0.0649351	0.0178571	0	1	0	0
1q#11055_11062	1	11055	11062	149948489-150014623	66135	BC038426, LELP1	1.18591	0.59633	0.493506	0.450893	3.79849	0.0508889	0.0649351	0.0178571	0	1	0	0
1q#11063_11067	1	11063	11067	150025515-150051470	25956	LOR	1.24893	0.428441	0.506494	0.450893	3.79849	0.0508889	0.0649351	0.0178571	0	1	0	0
1q#11068_11081	1	11068	11081	150063480-150141581	78102	PGLYRP3, PGLYRP4	1.20492	0.509855	0.506494	0.459821	3.79849	0.0508889	0.0649351	0.0178571	0	1	0	0
1q#11082_11087	1	11082	11087	150145628-150175768	30141	S100A9, S100A12, S100A8	1.18354	0.59699	0.506494	0.464286	3.79849	0.0508889	0.0649351	0.0178571	0	1	0	0
1q#11088_11089	1	11088	11089	150181314-150190255	8942		1.12382	0.692562	0.493506	0.464286	3.79849	0.0508889	0.0649351	0.0178571	0	1	0	0
1q#11090_11097	1	11090	11097	150198752-150249430	50679	S100A7L1, S100A7	1.10391	0.791523	0.493506	0.46875	3.79849	0.0508889	0.0649351	0.0178571	0	1	0	0
1q#11098_11098	1	11098	11098	150254335-150254394	60		1.10391	0.791523	0.493506	0.46875	3.79849	0.0508889	0.0649351	0.0178571	0	1	0	0.00446429
1q#11099_11100	1	11099	11100	150260693-150281204	20512		1.18354	0.59699	0.506494	0.464286	3.79849	0.0508889	0.0649351	0.0178571	0	1	0	0.00446429
1q#11101_11107	1	11101	11107	150303528-150346760	43233	S100A5, S100A2	1.16257	0.59841	0.506494	0.46875	3.79849	0.0508889	0.0649351	0.0178571	0	1	0	0.00446429
1q#11108_11119	1	11108	11119	150351657-150423587	71931	S100A16, S100A14, S100A13, C1orf77	1.18354	0.59699	0.506494	0.464286	3.79849	0.0508889	0.0649351	0.0178571	0	1	0	0.00446429
1q#11120_11120	1	11120	11120	150426666-150426725	60	C1orf77	1.20492	0.509855	0.506494	0.459821	3.02803	0.131	0.0649351	0.0223214	0	1	0	0.00446429
1q#11121_11128	1	11121	11128	150428709-150459502	30794	C1orf77, AF318362, SNAPAP, ILF2	1.18354	0.59699	0.506494	0.464286	3.02803	0.131	0.0649351	0.0223214	0	1	0	0.00446429
1q#11129_11151	1	11129	11151	150462960-150617359	154400	NPR1, INTS3, SLC27A3, GATAD2B, AK094665	1.16257	0.59841	0.506494	0.46875	3.79849	0.0508889	0.0649351	0.0178571	0	1	0	0.00446429
1q#11152_11154	1	11152	11154	150622565-150638192	15628	AK094665	1.14199	0.691912	0.506494	0.473214	3.79849	0.0508889	0.0649351	0.0178571	0	1	0	0.00446429
1q#11155_11160	1	11155	11160	150650667-150706442	55776	AK094665	1.14199	0.691912	0.506494	0.473214	3.02803	0.131	0.0649351	0.0223214	0	1	0	0.00446429
1q#11161_11175	1	11161	11175	150720169-150777051	56883	CR613795, AB007945, CRTC2, SLC39A1, CREB3L4, JTB, RAB13, RPS27	1.1218	0.69309	0.506494	0.477679	3.02803	0.131	0.0649351	0.0223214	0	1	0	0.00446429
1q#11176_11177	1	11176	11177	150780578-150787287	6710	NUP210L	1.14199	0.691912	0.506494	0.473214	3.02803	0.131	0.0649351	0.0223214	0	1	0	0.00446429
1q#11178_11185	1	11178	11185	150795505-150865152	69648	NUP210L	1.14199	0.691912	0.506494	0.473214	3.02803	0.131	0.0649351	0.0223214	0	1	0	0.00892857
1q#11186_11189	1	11186	11189	150874123-150912906	38784	NUP210L	1.20272	0.510617	0.519481	0.473214	3.02803	0.131	0.0649351	0.0223214	0	1	0	0.00892857
1q#11190_11190	1	11190	11190	150921341-150921400	60	NUP210L	1.18146	0.597411	0.519481	0.477679	3.02803	0.131	0.0649351	0.0223214	0	1	0	0.00892857
1q#11191_11204	1	11191	11204	150927091-151022644	95554	AK128000, TPM3, C1orf43, D63478, UBAP2L	1.18146	0.597411	0.519481	0.477679	3.02803	0.131	0.0649351	0.0223214	0	1	0	0.00446429
1q#11205_11208	1	11205	11208	151029414-151050497	21084	UBAP2L	1.18146	0.597411	0.519481	0.477679	3.02803	0.131	0.0649351	0.0223214	0	1	0	0.00446429
1q#11209_11222	1	11209	11222	151058042-151130451	72410	BC005240, HAX1, AQP10, ATP8B2	1.20272	0.510617	0.519481	0.473214	3.02803	0.131	0.0649351	0.0223214	0	1	0	0.00892857
1q#11223_11223	1	11223	11223	151135918-151135977	60	ATP8B2	1.22439	0.508903	0.519481	0.46875	3.02803	0.131	0.0649351	0.0223214	0	1	0	0.00892857
1q#11224_11225	1	11224	11225	151145806-151157611	11806		1.16257	0.59841	0.506494	0.46875	3.02803	0.131	0.0649351	0.0223214	0	1	0	0.00892857
1q#11226_11229	1	11226	11229	151171112-151209203	38092	IL6R	1.18354	0.59699	0.506494	0.464286	3.02803	0.131	0.0649351	0.0223214	0	1	0	0.00892857
1q#11230_11232	1	11230	11232	151220662-151245463	24802	IL6R	1.24648	0.429422	0.519481	0.464286	3.02803	0.131	0.0649351	0.0223214	0	1	0	0.00892857
1q#11233_11242	1	11233	11242	151251940-151329009	77070	IL6R, X52229, SHE, TDRD10	1.20272	0.510617	0.519481	0.473214	3.02803	0.131	0.0649351	0.0223214	0	1	0	0.00892857
1q#11243_11250	1	11243	11250	151333464-151363881	30418	TDRD10, UBE2Q1, X52229, CHRNB2	1.18146	0.597411	0.519481	0.477679	3.02803	0.131	0.0649351	0.0223214	0	1	0	0.00446429
1q#11251_11253	1	11251	11253	151369382-151384169	14788	ADAR	1.20272	0.510617	0.519481	0.473214	2.51401	0.156414	0.0649351	0.0267857	0	1	0	0.00446429
1q#11254_11255	1	11254	11255	151391015-151398347	7333	ADAR	1.18146	0.597411	0.519481	0.477679	2.51401	0.156414	0.0649351	0.0267857	0	1	0	0.00446429
1q#11256_11260	1	11256	11260	151406399-151448208	41810	ADAR, X52229	1.20272	0.510617	0.519481	0.473214	2.51401	0.156414	0.0649351	0.0267857	0	1	0	0.00446429
1q#11261_11265	1	11261	11265	151467441-151510312	42872	X52229, KCNN3	1.22439	0.508903	0.519481	0.46875	2.51401	0.156414	0.0649351	0.0267857	0	1	0	0.00446429
1q#11266_11267	1	11266	11267	151519109-151530792	11684	KCNN3	1.24648	0.429422	0.519481	0.464286	2.14649	0.192233	0.0649351	0.03125	0	1	0	0.00446429
1q#11268_11270	1	11268	11270	151539583-151555949	16367	KCNN3	1.22439	0.508903	0.519481	0.46875	2.14649	0.192233	0.0649351	0.03125	0	1	0	0.00446429
1q#11271_11272	1	11271	11272	151561438-151571797	10360	KCNN3	1.22439	0.508903	0.519481	0.46875	2.14649	0.192233	0.0649351	0.03125	0	1	0	0.00892857
1q#11273_11280	1	11273	11280	151581694-151654664	72971	KCNN3	1.26681	0.42815	0.532468	0.473214	2.14649	0.192233	0.0649351	0.03125	0	1	0	0.00892857
1q#11281_11281	1	11281	11281	151670728-151670787	60	X52229	1.33455	0.292649	0.545455	0.473214	2.14649	0.192233	0.0649351	0.03125	0	1	0	0.00892857
1q#11282_11284	1	11282	11284	151687895-151706362	18468	X52229	1.35859	0.290604	0.545455	0.46875	2.14649	0.192233	0.0649351	0.03125	0	1	0	0.00892857
1q#11285_11286	1	11285	11286	151718294-151723311	5018	PMVK, X52229	1.35859	0.290604	0.545455	0.46875	2.14649	0.192233	0.0649351	0.03125	0	0.572628	0	0.0133929
1q#11287_11287	1	11287	11287	151729155-151729214	60	X52229	1.40807	0.234167	0.545455	0.459821	2.14649	0.192233	0.0649351	0.03125	0	0.572628	0	0.0133929
1q#11288_11288	1	11288	11288	151735132-151735179	48	PBXIP1	1.45951	0.18583	0.545455	0.450893	2.14649	0.192233	0.0649351	0.03125	0.969382	1	0.012987	0.0133929
1q#11289_11290	1	11289	11290	151738128-151741033	2906	PBXIP1	1.29799	0.353386	0.493506	0.428571	2.27445	0.204532	0.0779221	0.0357143	0.356163	0.456119	0.012987	0.0357143
1q#11291_11299	1	11291	11299	151745366-151774015	28650	PYGO2, SHC1, CKS1B, FLAD1	1.27466	0.425646	0.493506	0.433036	2.27445	0.204532	0.0779221	0.0357143	0.356163	0.456119	0.012987	0.0357143
1q#11300_11300	1	11300	11300	151778332-151778377	46	FLAD1	1.29799	0.353386	0.493506	0.428571	2.27445	0.204532	0.0779221	0.0357143	0.315193	0.461444	0.012987	0.0401786
1q#11301_11301	1	11301	11301	151779518-151779570	53	LENEP	1.27466	0.425646	0.493506	0.433036	2.27445	0.204532	0.0779221	0.0357143	0.315193	0.461444	0.012987	0.0401786
1q#11302_11309	1	11302	11309	151785517-151809213	23697	X52229, DCST2	1.32182	0.351873	0.493506	0.424107	2.27445	0.204532	0.0779221	0.0357143	0.433799	0.36967	0.025974	0.0580357
1q#11310_11311	1	11310	11311	151815729-151822243	6515	DCST2, DCST1	1.34615	0.287928	0.493506	0.419643	2.27445	0.204532	0.0779221	0.0357143	0.65881	0.769026	0.038961	0.0580357
1q#11312_11312	1	11312	11312	151829191-151829250	60	DCST1	1.34615	0.287928	0.493506	0.419643	2.27445	0.204532	0.0779221	0.0357143	0.716974	0.767399	0.038961	0.0535714
1q#11313_11313	1	11313	11313	151835167-151835226	60	DCST1	1.34615	0.287928	0.493506	0.419643	2.27445	0.204532	0.0779221	0.0357143	0.571579	0.73698	0.025974	0.0446429
1q#11314_11320	1	11314	11320	151838039-151865054	27016	ADAM15, EFNA4, X52229, EFNA3	1.34615	0.287928	0.493506	0.419643	2.27445	0.204532	0.0779221	0.0357143	0.637865	0.735153	0.025974	0.0401786
1q#11321_11322	1	11321	11322	151866955-151873068	6114	EFNA3	1.41767	0.231156	0.506494	0.419643	1.87048	0.328796	0.0649351	0.0357143	0.637865	0.735153	0.025974	0.0401786
1q#11323_11323	1	11323	11323	151878132-151878191	60	X52229	1.41767	0.231156	0.506494	0.419643	1.65587	0.359876	0.0649351	0.0401786	0.637865	0.735153	0.025974	0.0401786
1q#11324_11327	1	11324	11327	151890549-151908315	17767	X52229	1.48909	0.145748	0.532468	0.433036	1.65587	0.359876	0.0649351	0.0401786	1.95951	0.605154	0.025974	0.0133929
1q#11328_11328	1	11328	11328	151915533-151915592	60	EFNA1	1.56871	0.111552	0.545455	0.433036	1.30774	0.745626	0.0519481	0.0401786	1.95951	0.605154	0.025974	0.0133929
1q#11329_11339	1	11329	11339	151916569-151968063	51495	EFNA1, RAG1AP1, DPM3, X52229, KRTCAP2, TRIM46	1.46239	0.185033	0.532468	0.4375	1.47737	0.510783	0.0519481	0.0357143	1.95951	0.605154	0.025974	0.0133929
1q#11340_11340	1	11340	11340	151973557-151973614	58	MUC1	1.48909	0.145748	0.532468	0.433036	1.47737	0.510783	0.0519481	0.0357143	1.95951	0.605154	0.025974	0.0133929
1q#11341_11341	1	11341	11341	151978440-151978495	56	THBS3	1.41376	0.232474	0.519481	0.433036	1.47737	0.510783	0.0519481	0.0357143	1.95951	0.605154	0.025974	0.0133929
1q#11342_11343	1	11342	11343	151981602-151987560	5959	THBS3	1.38841	0.23412	0.519481	0.4375	1.47737	0.510783	0.0519481	0.0357143	1.95951	0.605154	0.025974	0.0133929
1q#11344_11344	1	11344	11344	151992836-151992895	60	MTX1	1.46239	0.185033	0.532468	0.4375	1.47737	0.510783	0.0519481	0.0357143	1.95951	0.605154	0.025974	0.0133929
1q#11345_11345	1	11345	11345	151998352-151998402	51	BC000349	1.51635	0.144295	0.532468	0.428571	1.06081	1	0.0519481	0.0491071	1.46464	0.64784	0.025974	0.0178571
1q#11346_11349	1	11346	11349	151998685-152010198	11514	BC000349	1.43964	0.185447	0.519481	0.428571	1.34329	0.565423	0.0649351	0.0491071	1.46464	0.64784	0.025974	0.0178571
1q#11350_11350	1	11350	11350	152014680-152014736	57	AK056250	1.36696	0.287986	0.506494	0.428571	1.63342	0.391134	0.0779221	0.0491071	1.46464	0.64784	0.025974	0.0178571
1q#11351_11351	1	11351	11351	152018577-152018631	55	GBA	1.34239	0.289594	0.506494	0.433036	2.01347	0.224094	0.0779221	0.0401786	1.95951	0.605154	0.025974	0.0133929
1q#11352_11355	1	11352	11355	152025389-152037031	11643	GBA, C1orf2	1.31831	0.353226	0.506494	0.4375	2.27445	0.204532	0.0779221	0.0357143	1.95951	0.605154	0.025974	0.0133929
1q#11356_11357	1	11356	11357	152040188-152045979	5792	SCAMP3, CLK2	1.34239	0.289594	0.506494	0.433036	2.27445	0.204532	0.0779221	0.0357143	1.95951	0.605154	0.025974	0.0133929
1q#11358_11359	1	11358	11359	152049242-152049301	60	CLK2	1.36356	0.289181	0.519481	0.441964	2.27445	0.204532	0.0779221	0.0357143	1.95951	0.605154	0.025974	0.0133929
1q#11360_11361	1	11360	11361	152049242-152050917	1676	CLK2	1.38841	0.23412	0.519481	0.4375	2.27445	0.204532	0.0779221	0.0357143	1.95951	0.605154	0.025974	0.0133929
1q#11362_11372	1	11362	11372	152055627-152097900	42274	CLK2, HCN3, PKLR, FDPS	1.36356	0.289181	0.519481	0.441964	2.27445	0.204532	0.0779221	0.0357143	1.95951	0.605154	0.025974	0.0133929
1q#11373_11373	1	11373	11373	152102091-152102146	56	FDPS	1.38841	0.23412	0.519481	0.4375	2.27445	0.204532	0.0779221	0.0357143	1.95951	0.605154	0.025974	0.0133929
1q#11374_11374	1	11374	11374	152110037-152110088	52	RUSC1	1.36356	0.289181	0.519481	0.441964	2.27445	0.204532	0.0779221	0.0357143	1.95951	0.605154	0.025974	0.0133929
1q#11375_11375	1	11375	11375	152114155-152114214	60		1.33921	0.290933	0.519481	0.446429	2.27445	0.204532	0.0779221	0.0357143	2.94712	0.270901	0.025974	0.00892857
1q#11376_11376	1	11376	11376	152120282-152120341	60	ASH1L	1.36356	0.289181	0.519481	0.441964	2.60981	0.103181	0.0779221	0.03125	2.94712	0.270901	0.025974	0.00892857
1q#11377_11378	1	11377	11378	152124725-152132321	7597	ASH1L	1.29472	0.354886	0.506494	0.441964	3.05636	0.0831064	0.0779221	0.0267857	1.95951	0.605154	0.025974	0.0133929
1q#11379_11381	1	11379	11381	152143250-152161279	18030	ASH1L	1.2716	0.426788	0.506494	0.446429	3.05636	0.0831064	0.0779221	0.0267857	1.95951	0.605154	0.025974	0.0133929
1q#11382_11386	1	11382	11386	152171035-152202194	31160	ASH1L	1.33921	0.290933	0.519481	0.446429	3.05636	0.0831064	0.0779221	0.0267857	1.95951	0.605154	0.025974	0.0133929
1q#11387_11393	1	11387	11393	152215543-152274091	58549	ASH1L	1.33921	0.290933	0.519481	0.446429	3.68162	0.0353867	0.0779221	0.0223214	1.95951	0.605154	0.025974	0.0133929
1q#11394_11396	1	11394	11396	152282610-152304007	21398	ASH1L	1.29472	0.354886	0.506494	0.441964	3.68162	0.0353867	0.0779221	0.0223214	1.95951	0.605154	0.025974	0.0133929
1q#11397_11409	1	11397	11409	152314507-152431770	117264	ASH1L, AK126559, AY339211, MSTO1, BC092439	1.36356	0.289181	0.519481	0.441964	3.68162	0.0353867	0.0779221	0.0223214	1.95951	0.605154	0.025974	0.0133929
1q#11410_11412	1	11410	11412	152441303-152461348	20046	YY1AP1	1.29472	0.354886	0.506494	0.441964	3.68162	0.0353867	0.0779221	0.0223214	1.95951	0.605154	0.025974	0.0133929
1q#11413_11414	1	11413	11414	152472370-152489353	16984	DAP3	1.31831	0.353226	0.506494	0.4375	3.68162	0.0353867	0.0779221	0.0223214	1.95951	0.605154	0.025974	0.0133929
1q#11415_11416	1	11415	11416	152498523-152504376	5854	DAP3	1.27466	0.425646	0.493506	0.433036	3.68162	0.0353867	0.0779221	0.0223214	1.95951	0.605154	0.025974	0.0133929
1q#11417_11417	1	11417	11417	152521242-152521297	56	DAP3	1.27466	0.425646	0.493506	0.433036	4.61789	0.0202009	0.0779221	0.0178571	1.95951	0.605154	0.025974	0.0133929
1q#11418_11429	1	11418	11429	152530779-152636685	105907	BC070067, GON4L	1.25179	0.427154	0.493506	0.4375	4.61789	0.0202009	0.0779221	0.0178571	1.95951	0.605154	0.025974	0.0133929
1q#11430_11431	1	11430	11431	152641947-152647498	5552	AY335491, SYT11	1.31831	0.353226	0.506494	0.4375	4.61789	0.0202009	0.0779221	0.0178571	1.95951	0.605154	0.025974	0.0133929
1q#11432_11439	1	11432	11439	152655306-152704795	49490	SYT11, AK026178, RIT1, KIAA0907	1.34239	0.289594	0.506494	0.433036	4.61789	0.0202009	0.0779221	0.0178571	1.95951	0.605154	0.025974	0.0133929
1q#11440_11443	1	11440	11443	152709481-152725469	15989	KIAA0907, RXFP4	1.43964	0.185447	0.519481	0.428571	4.61789	0.0202009	0.0779221	0.0178571	1.95951	0.605154	0.025974	0.0133929
1q#11444_11444	1	11444	11444	152730034-152730093	60	ARHGEF2	1.46607	0.18394	0.519481	0.424107	3.68162	0.0353867	0.0779221	0.0223214	1.95951	0.605154	0.025974	0.0133929
1q#11445_11449	1	11445	11449	152737484-152770260	32777	ARHGEF2, AB014551	1.36696	0.287986	0.506494	0.428571	3.68162	0.0353867	0.0779221	0.0223214	1.95951	0.605154	0.025974	0.0133929
1q#11450_11451	1	11450	11451	152782576-152791981	9406	SSR2	1.39205	0.232667	0.506494	0.424107	3.68162	0.0353867	0.0779221	0.0223214	1.95951	0.605154	0.025974	0.0133929
1q#11452_11457	1	11452	11457	152796807-152829863	33057	SSR2, UBQLN4	1.32182	0.351873	0.493506	0.424107	4.35289	0.0143623	0.0909091	0.0223214	1.95951	0.605154	0.025974	0.0133929
1q#11458_11463	1	11458	11463	152835073-152859228	24156	UBQLN4, MAPBPIP, RAB25, AK125482	1.34615	0.287928	0.493506	0.419643	3.68162	0.0353867	0.0779221	0.0223214	1.46464	0.64784	0.025974	0.0178571
1q#11464_11467	1	11464	11467	152869137-152901046	31910	AK056143, LMNA	1.371	0.234422	0.493506	0.415179	3.68162	0.0353867	0.0779221	0.0223214	1.46464	0.64784	0.025974	0.0178571
1q#11468_11469	1	11468	11469	152905356-152915439	10084	LMNA	1.371	0.234422	0.493506	0.415179	3.68162	0.0353867	0.0779221	0.0223214	1.16735	1	0.025974	0.0223214
1q#11470_11470	1	11470	11470	152920942-152920999	58	LMNA	1.34615	0.287928	0.493506	0.419643	3.68162	0.0353867	0.0779221	0.0223214	1.16735	1	0.025974	0.0223214
1q#11471_11498	1	11471	11498	152929189-153099363	170175	AY358531, SEMA4A, KIAA0446, PMF1, PAQR6, SMG5, TMEM79, C1orf85, CCT3	1.371	0.234422	0.493506	0.415179	3.68162	0.0353867	0.0779221	0.0223214	1.16735	1	0.025974	0.0223214
1q#11499_11503	1	11499	11503	153106192-153133928	27737	CCT3, C1orf182	1.34615	0.287928	0.493506	0.419643	3.68162	0.0353867	0.0779221	0.0223214	1.16735	1	0.025974	0.0223214
1q#11504_11508	1	11504	11508	153139079-153171996	32918	RHBG, AB007971	1.371	0.234422	0.493506	0.415179	3.68162	0.0353867	0.0779221	0.0223214	0.968972	1	0.025974	0.0267857
1q#11509_11509	1	11509	11509	153175336-153175390	55	AB007971	1.44385	0.183933	0.506494	0.415179	3.68162	0.0353867	0.0779221	0.0223214	0.968972	1	0.025974	0.0267857
1q#11510_11510	1	11510	11510	153180041-153180087	47		1.41767	0.231156	0.506494	0.419643	3.68162	0.0353867	0.0779221	0.0223214	1.16735	1	0.025974	0.0223214
1q#11511_11512	1	11511	11512	153187085-153190054	2970	C1orf61	1.39205	0.232667	0.506494	0.424107	3.68162	0.0353867	0.0779221	0.0223214	1.16735	1	0.025974	0.0223214
1q#11513_11514	1	11513	11514	153193559-153197300	3742	C1orf61	1.39205	0.232667	0.506494	0.424107	3.68162	0.0353867	0.0779221	0.0223214	1.46464	0.64784	0.025974	0.0178571
1q#11515_11519	1	11515	11519	153199754-153221408	21655	C1orf61, BC054045	1.36696	0.287986	0.506494	0.428571	3.68162	0.0353867	0.0779221	0.0223214	1.46464	0.64784	0.025974	0.0178571
1q#11520_11526	1	11520	11526	153229444-153287632	58189	MEF2D	1.29799	0.353386	0.493506	0.428571	3.68162	0.0353867	0.0779221	0.0223214	1.46464	0.64784	0.025974	0.0178571
1q#11527_11529	1	11527	11529	153302232-153318916	16685	IQGAP3	1.27466	0.425646	0.493506	0.433036	3.68162	0.0353867	0.0779221	0.0223214	1.95951	0.605154	0.025974	0.0133929
1q#11530_11535	1	11530	11535	153327250-153376171	48922	IQGAP3, APOA1BP	1.34239	0.289594	0.506494	0.433036	3.68162	0.0353867	0.0779221	0.0223214	1.95951	0.605154	0.025974	0.0133929
1q#11536_11554	1	11536	11554	153381918-153483534	101617	GPATC4, HAPLN2, BCAN, NES, CRABP2	1.27466	0.425646	0.493506	0.433036	3.68162	0.0353867	0.0779221	0.0223214	1.95951	0.605154	0.025974	0.0133929
1q#11555_11566	1	11555	11566	153487031-153552895	65865	CRABP2, ISG20L2, C1orf66, MRPL24, HDGF, AL833592, PRCC	1.27466	0.425646	0.493506	0.433036	3.68162	0.0353867	0.0779221	0.0223214	1.46464	0.64784	0.025974	0.0178571
1q#11567_11575	1	11567	11575	153565158-153621526	56369	PRCC, SH2D2A, NTRK1	1.31831	0.353226	0.506494	0.4375	3.68162	0.0353867	0.0779221	0.0223214	1.95951	0.605154	0.025974	0.0133929
1q#11576_11581	1	11576	11581	153625540-153653761	28222	NTRK1	1.31831	0.353226	0.506494	0.4375	3.68162	0.0353867	0.0779221	0.0223214	2.97345	0.17677	0.038961	0.0133929
1q#11582_11587	1	11582	11587	153660147-153678586	18440	NTRK1	1.34239	0.289594	0.506494	0.433036	3.68162	0.0353867	0.0779221	0.0223214	2.97345	0.17677	0.038961	0.0133929
1q#11588_11592	1	11588	11592	153694661-153715986	21326	AK098809, C1orf92	1.34239	0.289594	0.506494	0.433036	3.68162	0.0353867	0.0779221	0.0223214	4.47202	0.107961	0.038961	0.00892857
1q#11593_11594	1	11593	11594	153720348-153728784	8437	ARHGEF11	1.34239	0.289594	0.506494	0.433036	3.68162	0.0353867	0.0779221	0.0223214	8.95941	0.052913	0.038961	0.00446429
1q#11595_11595	1	11595	11595	153737702-153737761	60	ARHGEF11	1.29472	0.354886	0.506494	0.441964	4.61789	0.0202009	0.0779221	0.0178571	8.95941	0.052913	0.038961	0.00446429
1q#11596_11608	1	11596	11608	153744514-153861632	117119	ARHGEF11	1.36356	0.289181	0.519481	0.441964	3.79849	0.0508889	0.0649351	0.0178571	8.95941	0.052913	0.038961	0.00446429
1q#11609_11610	1	11609	11610	153867579-153875285	7707	FLJ16478	1.38841	0.23412	0.519481	0.4375	3.02803	0.131	0.0649351	0.0223214	8.95941	0.052913	0.038961	0.00446429
1q#11611_11611	1	11611	11611	153880438-153880482	45	FLJ16478	1.36356	0.289181	0.519481	0.441964	3.02803	0.131	0.0649351	0.0223214	8.95941	0.052913	0.038961	0.00446429
1q#11612_11612	1	11612	11612	153886717-153886776	60		1.33921	0.290933	0.519481	0.446429	3.02803	0.131	0.0649351	0.0223214	8.95941	0.052913	0.038961	0.00446429
1q#11613_11614	1	11613	11614	153893892-153898833	4942		1.36356	0.289181	0.519481	0.441964	3.02803	0.131	0.0649351	0.0223214	8.95941	0.052913	0.038961	0.00446429
1q#11615_11615	1	11615	11615	153903020-153903079	60		1.33921	0.290933	0.519481	0.446429	3.79849	0.0508889	0.0649351	0.0178571	8.95941	0.052913	0.038961	0.00446429
1q#11616_11616	1	11616	11616	153908534-153908580	47	L16464	1.31534	0.354255	0.519481	0.450893	3.79849	0.0508889	0.0649351	0.0178571	8.95941	0.052913	0.038961	0.00446429
1q#11617_11622	1	11617	11622	153916248-153949729	33482	ETV3	1.33921	0.290933	0.519481	0.446429	3.79849	0.0508889	0.0649351	0.0178571	Inf	0.0162557	0.038961	0
1q#11623_11623	1	11623	11623	153984142-153984201	60		1.2716	0.426788	0.506494	0.446429	3.79849	0.0508889	0.0649351	0.0178571	Inf	0.0162557	0.038961	0
1q#11624_11628	1	11624	11628	154007986-154137809	129824		1.29472	0.354886	0.506494	0.441964	3.79849	0.0508889	0.0649351	0.0178571	Inf	0.0162557	0.038961	0
1q#11629_11633	1	11629	11633	154164588-154297143	132556	FCRL5	1.31831	0.353226	0.506494	0.4375	3.79849	0.0508889	0.0649351	0.0178571	Inf	0.0162557	0.038961	0
1q#11634_11636	1	11634	11636	154305018-154310807	5790	FCRL5	1.38841	0.23412	0.519481	0.4375	3.79849	0.0508889	0.0649351	0.0178571	Inf	0.0162557	0.038961	0
1q#11637_11639	1	11637	11639	154328953-154341464	12512	FCRL5	1.31831	0.353226	0.506494	0.4375	3.79849	0.0508889	0.0649351	0.0178571	Inf	0.0162557	0.038961	0
1q#11640_11641	1	11640	11641	154348165-154357992	9828	FCRL4	1.34239	0.289594	0.506494	0.433036	3.79849	0.0508889	0.0649351	0.0178571	Inf	0.0162557	0.038961	0
1q#11642_11647	1	11642	11647	154361466-154401180	39715	FCRL4	1.27466	0.425646	0.493506	0.433036	3.79849	0.0508889	0.0649351	0.0178571	Inf	0.0162557	0.038961	0
1q#11648_11650	1	11648	11650	154414185-154437157	22973		1.29799	0.353386	0.493506	0.428571	3.79849	0.0508889	0.0649351	0.0178571	Inf	0.0162557	0.038961	0
1q#11651_11663	1	11651	11663	154453154-154544591	91438	FCRL3, FCRL2	1.32182	0.351873	0.493506	0.424107	3.79849	0.0508889	0.0649351	0.0178571	Inf	0.0162557	0.038961	0
1q#11664_11674	1	11664	11674	154553348-154635336	81989	FCRL2, FCRL1, CD5L	1.25508	0.425554	0.480519	0.424107	3.79849	0.0508889	0.0649351	0.0178571	Inf	0.0162557	0.038961	0
1q#11675_11680	1	11675	11680	154643174-154699581	56408		1.19159	0.509	0.467532	0.424107	3.79849	0.0508889	0.0649351	0.0178571	Inf	0.0162557	0.038961	0
[truncated: 35,367 more rows]

## Sheet: Table S4A
Table S4: The 80 tumors with L3MBTL4 loss and/or mutation.
Tumors	Molecular subtype	Losses of 18p		Break point in L3MBTL4		Mutation in L3MBTL4	L3MBTL4 expression (log2 ratio) *
		Start	End	Start	End
T2749	Non Informed	No loss				c.1844T>G p.Ile615Ser	/
T4401	Non Informed	No loss				c.1678G>A p.Glu560Lys	/
T6165	Luminal B	18p loss					-1.8
T6231	Luminal A	18p loss					-1.44
T6744	Non Informed	5,200,158	12,578,425				/
T7420	Basal	18p loss					-2.24
T7499	Luminal B	18p loss					-2.21
T7720	Luminal B	18p loss					-2.08
T7961	Luminal A	4,316	14,091,582				-1.55
T8009	Luminal B	18p loss					-1.66
T8189	Luminal B	4,316	12,974,183				-1.94
T8295	Luminal B	4,316	7,070,108				-1.13
T8459	Luminal A	18p loss					-2.11
T8500	Luminal A	18p loss					-2.18
T8524	Basal	18p loss					-0.42
T8525	Luminal B	No loss				c.1017C>G p.Tyr339X	-1.65266
T8581	Luminal A	260,154	11,702,680				-1.69
T8584	ERBB2	No loss				c.368G>A p.Ser123Asn	-1.59614
T8600	Luminal B	18p loss					-1.79
T8683	Luminal A	6,070,859	6,798,785				-1.86
T8847	Luminal A	No loss				c.368G>A p.Ser123Asn	-1.40023
T8700	Basal	5,955,144	6,375,929				-0.88
T9059	Luminal A	18p loss					-1.87
T9193	ERBB2	745,179	9,714,515			c.368G>A p.Ser123Asn	-2.01
T9195	Luminal A	4,316	14,196,283				-1.67
T9296	ERBB2	3,732,722	6,168,500				-1.65
T9349	Basal	4,933,555	7,147,962				-0.1
T9377	Luminal B	3,784,366	9,345,909				-1.66
T9588	Non Informed	18p loss					/
T9605	Luminal A	18p loss					-1.95
T9760	Luminal A	18p loss					-1.47
T9813	Luminal A	18p loss					-2.23
T9888	Luminal B	6,314,605	15,370,683				-1.3
T9941	Basal	18p loss					0.49
T9991	Normal-like	18p loss					-2.49
T10003	Basal	2,836,162	8,599,127			c.1478C>T p.Ser493Leu	-0.87
T10181	Luminal A	18p loss					-2.09
T10398	Luminal A	18p loss					-1.83
T10684	Luminal B	18p loss					-2.07
T11305	Luminal B	4,316	9,782,289				-1.68
T11348	Luminal A	6,366,938	11,868,142				-1.91
T11485	ERBB2						-2.25
T11568	Luminal B	18p loss					-1.87
T11590	Non Informed	467,510	15,370,683				/
T11604	Luminal B	4,316	14,092,527				-1.58
T11979	ERBB2	18p loss					-1.68
T12477	Luminal A	18p loss					-1.86
T12520	Basal	5,968,287	15,370,683				/
T12652	Normal-like	5,520,302	8,628,361				-1.96
T12662	Non Informed	4,316	11,854,021				/
T12854	Luminal B	4,316	14,092,527				-2.49
T13018	Basal	18p loss					-0.94
T13139	Luminal B	4,316	11,206,383				-2.14
T13180	Luminal A	2,303,398	13,045,945				-1.74
T13329	ERBB2	4,316	14,092,527				-2.14
T13469	Luminal B	18p loss					-2
T13681	ERBB2	4,316	12,632,430				/
T13684	Luminal A	4,316	11,814,957				/
T13695	Basal	1,332,456	13,167,095				/
T13708	ERBB2	18p loss					/
T13711	Basal	4,316	10,949,875				/
T13744	ERBB2	18p loss					/
T13748	Luminal B	4,316	9,917,602				/
T13757	Luminal A	4,316	14,091,582				/
T13761	Basal	18p loss					/
T14029	Basal	4,316	12,443,114				-0.21
T15354	Luminal B	18p loss					-1.98
T15999	Luminal B	4,316	9,262,817				-2.12
T16989	ERBB2	18p loss					-1.73
T17253	Luminal B	18p loss					-2.43
T3234cc	Luminal B	4,316	14,148,133				-1.18
T4981cc	Basal	18p loss					-0.98
T5142cc	Basal	6,285,396	8,424,245				-0.7
T5901cc	Basal	4,316	9,917,602				-0.64
T50111	Luminal B	18p loss					/
T50115	Luminal B	4,316	6,202,799	6,202,799	6,212,615		/
		6,837,549	13,671,993				/
T50136	Luminal B	6,398,608	8,313,468				/
T50200	Luminal B	2,978,796	15,370,683				/
T50219	Luminal B	18p loss					/
T1441OXF	Luminal B	4,316	15,370,683				/
	Note: / Not done.
	* L3MBTL4 expression level related to normal breast.
	The log2 transformed data indicate distances from normal breast expression level.
	A two-fold threshold (i.e. |1|, log2 ratio) was used to define an over- or under-expression i.e. 1 and -1 respectively.

## Sheet: Table S4B
Table S4B. Correlations between clinical features of 305 BC and the loss of whole chromosome 18p.
			18p
		N=	Loss	None	p	odds ratio
		305	33	272
Age		260			0.0470621	0.42
	<=50		8(29%)	113(49%)		(0.15-1.05)
	>50		20(71%)	119(51%)
Histo		246			0.802382
	autre		1(4%)	15(7%)
	DUC		21(78%)	161(74%)
	LOB		1(4%)	15(7%)
	MED		2(7%)	18(8%)
	MIX		2(7%)	6(3%)
	TUB		0(0%)	4(2%)
pT		213			1
	pT1		5(22%)	40(21%)
	pT2		12(52%)	99(52%)
	pT3		6(26%)	51(27%)
pN		251			0.677605	0.78
	neg		10(38%)	100(44%)		(0.3-1.93)
	pos		16(62%)	125(56%)
SBR grade		252			0.277767
	1		1(4%)	33(15%)
	2		9(32%)	63(28%)
	3		18(64%)	128(57%)
ERBB2		239			1	1.09
	neg		21(81%)	169(79%)		(0.37-3.92)
	pos		5(19%)	44(21%)
ER		259			1	1.04
	neg		13(46%)	105(45%)		(0.43-2.46)
	pos		15(54%)	126(55%)
PR		259			0.549799	1.34
	neg		16(57%)	115(50%)		(0.57-3.26)
	pos		12(43%)	116(50%)
p53		202			1	1.1
	neg		13(62%)	108(60%)		(0.4-3.22)
	pos		8(38%)	73(40%)
KI67		201			0.132874	0.21
	neg		1(5%)	36(20%)		(0-1.43)
	pos		19(95%)	145(80%)
Type		260			0.913331
	IBC		6(21%)	43(19%)
	IBC.Occulte		0(0%)	7(3%)
	NIBC		22(79%)	182(78%)
SSP		260			0.0460195
	Basal		11(39%)	70(30%)
	ERBB2		2(7%)	25(11%)
	Luminal A		6(21%)	63(27%)
	Luminal B		9(32%)	39(17%)
	Normal-like		0(0%)	35(15%)
MFS		245	0.62	0.69	0.606
OSS		228	0.7	0.73	0.864
5y-MFS-intra LuB		44	0.61	0.48	0.83
5y-OS-intra LuB		40	0.67	0.58	0.4

## Sheet: Table S5
Table S5. Correlations between clinical features of 229 BC and L3MBTL4 gene expression.
Characteristics	N	mean [min - max]	p
Age			0.03684
<=50 years	106	0.53[-0.78 - 0.93]
> 50 years	123	0.25[-0.87 - 3.41]
Histological type			7.11e-12
Ductal	169	0.26[-0.87 - 3.16]
Lobular	16	0.11[-0.87 - 1.06]
Medularry	18	1.92[0.39 - 3.47]
Mixt	7	0.29[-0.22 - 1.10]
Tubular	11	0.23[-0.51 - 2.46]
Other
Clinical form	37	0.13[-0.84 - 2.88]	0.04008
IBC	185	0.42[-0.87 - 3.47]
Non IBC
ER	97	1.01[-0.87 - 3.47]	2.73e-14
Negative	131	-0.08[-0.87 - 2.46]
Positive
PR	106	0.91[-0.87 - 3.47]	3.11e-13
Negative	122	-0.07[-0.87 - 2.10]
Positive
ERBB2	173	0.47[-0.87 - 3.47]	0.007327
Negative	35	0.08[-0.78 - 2.97]
Positive
SBR grade	29	0.14[-0.76 - 2.32]	0.0001495
1	68	0.05[-0.87 - 3.14]
2	124	0.63[-0.87 - 3.47]
3
Pathological axillary lymph node status			3.39e-05
Negative	98	0.72[-0.87 - 3.47]
Positive	122	0.13[-0.87 - 3.16]
Pathological tumor size			0.2373
pT1	38	0.26[-0.67 - 2.56]
pT2-3	155	0.46[-0.87 - 3.47]
p53			0.04952
Negative	104	0.25[-0.87 - 3.42]
Positive	72	0.55[-0.84 - 3.47]
Ki67			0.0001961
Negative	37	-0.09[-0.87 - 3.16]
Positive	145	0.48[-0.84 - 3.47]
Molecular subtype			6.734e-43
Basal		1.44[-0.84 - 3.47]
Luminal A		-0.13[-0.87 - 2.10]
Luminal B		-0.21[-0.84 - 0.36]
ERBB2		-0.08[-0.62 - 2.31]
Normal-like		0.22[-0.81 - 2.32]
	N	5-year survival	p
Overall specific survival			0.805
L3MBTL4 down regulated BC*	60	0.72
L3MBTL4 no down regulated BC*	139	0.77
Metastasis free survival			0.416
L3MBTL4 down regulated BC*	63	0.69
L3MBTL4 no down regulated BC*	152	0.75
Overall specific survivala			0.929
L3MBTL4 down regulated BC*	53	0.76
L3MBTL4 no down regulated BC*	104	0.82
Metastasis free survivala			0.411
L3MBTL4 down regulated BC*	56	0.75
L3MBTL4 no down regulated BC*	115	0.79
Overall specific survivalb			0.83
L3MBTL4 down regulated BC*	49	0.77
L3MBTL4 no down regulated BC*	94	0.8
Metastasis free survivalb			0.601
L3MBTL4 down regulated BC*	51	0.75
L3MBTL4 no down regulated BC*	102	0.77
* L3MBTL4 down regulation was defined by an expression 2-fold lower than a pool of 4 normal breast samples
a was calculated without IBC samples
b was calculated without IBC and MED samples

## Sheet: Table S6
Table S6 - Other potential 18p TSG candidates
Gene symbol	Encodes	chromosomal location
YES1	v-yes-1 Yamaguchi sarcoma viral oncogene homolog 1	18p11.31-p11.21
SMCHD1	structural maintenance of chromosomes flexible hinge domain containing 1	18p11.32
LPIN2	lipin 2	18p11.31
MRCL3	myosin regulatory light chain MRCL3	18p11.31
MRLC2	myosin regulatory light chain MRLC2	18p11.31
ZFP161	zinc finger protein 161 homolog (mouse)	18pter-p11.2
RALBP1	ralA binding protein 1	18p11.3
PPP4R1	protein phosphatase 4, regulatory subunit 1	18p11.22
NAPG	N-ethylmaleimide-sensitive factor attachment protein, gamma	18p11.22
AFG3L2	AFG3 ATPase family gene 3-like 2 (yeast)	18p11
SPIRE1	spire homolog 1 (Drosophila)	18p11.21
CEP76	centrosomal protein 76kDa	18p11.21
PTPN2	protein tyrosine phosphatase, non-receptor type 2	18p11.3-p11.2
SEH1L	SEH1-like (S. cerevisiae)	18p11.21

## Sheet: Table S7
Table S7. Correlations between clinical features of 260 BC and EPB41L3 gene expression.
Characteristics	N	mean [min - max]	p
Age			0.598133
<=50	121	-0.35[-0.55, -0.15]
>50	139	-0.28[-0.45, -0.11]
Histological type			0.277252
Other	16	-0.08[-0.61, 0.45]
Ductal	182	-0.38[-0.53, -0.23]
Lobular	16	0.12[-0.36, 0.61]
Medulary	20	-0.19[-0.67, 0.28]
Mixt	8	0.07[-0.48, 0.61]
Tubular	4	0.1[-1.84, 2.03]
ER			0.00408327
neg	118	-0.52[-0.7, -0.33]
pos	141	-0.14[-0.31, 0.04]
PR			0.00120651
neg	131	-0.52[-0.7, -0.34]
pos	128	-0.09[-0.28, 0.09]
ERBB2			0.964256
neg	190	-0.33[-0.49, -0.17]
pos	49	-0.32[-0.6, -0.04]
p53			0.530087
neg	121	-0.18[-0.37, 0.02]
pos	81	-0.27[-0.51, -0.04]
KI67			0.0466607
neg	37	-0.03[-0.3, 0.24]
pos	164	-0.35[-0.53, -0.18]
type			0.0354216
IBC	49	-0.52[-0.78, -0.25]
IBC.Occulte	7	-1.08[-1.98, -0.18]
NIBC	204	-0.23[-0.38, -0.08]
SSP			0.0014397
Basal	81	-0.68[-0.91, -0.45]
ERBB2	27	-0.11[-0.39, 0.18]
LuA	69	0[-0.22, 0.22]
LuB	48	-0.33[-0.74, 0.08]
Nl	35	-0.18[-0.46, 0.1]
SBR Grade			0.0719707
1	34	-0.23[-0.54, 0.08]
2	72	-0.09[-0.34, 0.16]
3	146	-0.43[-0.61, -0.26]
pN			0.100277
neg	110	-0.43[-0.63, -0.23]
pos	141	-0.21[-0.38, -0.03]
pT			0.0351594
pT1	45	0.03[-0.25, 0.32]
pT2-3	168	-0.32[-0.48, -0.16]
	N	5-year survival	p
Overall specific survival			0.0274
EPB41L3 down regulated BC*	51	0.6
EPB41L3 no down regulated BC*	177	0.76
Metastasis free survival			0.551
EPB41L3 down regulated BC*	53	0.65
EPB41L3 no down regulated BC*	192	0.69
Overall specific survivala			0.0294
EPB41L3 down regulated BC*	39	0.63
EPB41L3 no down regulated BC*	144	0.8
Metastasis free survivala			0.675
EPB41L3 down regulated BC*	41	0.71
EPB41L3 no down regulated BC*	156	0.74
Overall specific survivalb			0.0298
EPB41L3 down regulated BC*	37	0.62
EPB41L3 no down regulated BC*	131	0.79
Metastasis free survivalb			0.614
EPB41L3 down regulated BC*	38	0.69
EPB41L3 no down regulated BC*	139	0.73
* EPB41L3 down regulation was defined by an expression 2-fold lower than a pool of 4 normal breast samples
a was calculated without IBC samples
b was calculated without IBC and MED samples

## Sheet: Table S8
Table S8. Correlations between clinical features of 260 BC and ZFP161 gene expression.
Characteristics	N	mean [min - max]	p
Age			0.194416
<=50 years	121	-0.44[-0.51, -0.37]
> 50 years	139	-0.51[-0.58, -0.43]
Histological type			0.852815
Ductal	182	-0.48[-0.55, -0.42]
Lobular	16	-0.48[-0.66, -0.29]
Medularry	20	-0.38[-0.54, -0.22]
Mixt	8	-0.44[-0.82, -0.05]
Tubular	4	-0.62[-1.11, -0.13]
Other	16	-0.54[-0.72, -0.36]
Clinical form			0.417119
IBC	49	-0.53[-0.65, -0.42]
Non IBC	204	-0.46[-0.52, -0.4]
ER			0.0136355
Negative	118	-0.41[-0.48, -0.34]
Positive	141	-0.54[-0.61, -0.46]
PR			0.0610118
Negative	131	-0.43[-0.49, -0.36]
Positive	128	-0.53[-0.61, -0.45]
ERBB2			0.977592
Negative	190	-0.47[-0.53, -0.41]
Positive	49	-0.47[-0.58, -0.35]
SBR grade			0.532124
1	34	-0.4[-0.57, -0.23]
2	72	-0.48[-0.59, -0.38]
3	146	-0.49[-0.56, -0.43]
Pathological axillary lymph node status			0.00160364
Negative	110	-0.38[-0.45, -0.31]
Positive	141	-0.54[-0.62, -0.47]
Pathological tumor size			0.0382533
pT1	45	-0.36[-0.46, -0.26]
pT2-3	168	-0.49[-0.56, -0.42]
p53			0.718353
Negative	121	-0.46[-0.53, -0.38]
Positive	81	-0.43[-0.53, -0.34]
Ki67
Negative	37	-0.45[-0.62, -0.28]	0.768984
Positive	164	-0.48[-0.54, -0.42]
Molecular subtype			0.00358291
Basal	81	-0.38[-0.46, -0.31]
Luminal A	69	-0.42[-0.51, -0.32]
Luminal B	48	-0.65[-0.78, -0.53]
ERBB2	27	-0.57[-0.77, -0.37]
Normal-like	35	-0.49[-0.64, -0.33]
	N	5-year survival	p
Overall specific survival			0.00104
ZFP161 down regulated BC*	63	0.69
ZFP161 no down regulated BC*	152	0.75
Metastasis free survival			0.000309
ZFP161 down regulated BC*	24	0.47
ZFP161 no down regulated BC*	221	0.7
Overall specific survivala			0.000959
ZFP161 down regulated BC*	14	0.52
ZFP161 no down regulated BC*	162	0.79
Metastasis free survivala			0.000888
ZFP161 down regulated BC*	15	0.6
ZFP161 no down regulated BC*	175	0.76
Overall specific survivalb			0.00155
ZFP161 down regulated BC*	14	0.52
ZFP161 no down regulated BC*	147	0.79
Metastasis free survivalb			0.0017
ZFP161 down regulated BC*	15	0.6
ZFP161 no down regulated BC*	155	0.74
* ZFP161 down regulation was defined by an expression 2-fold lower than a pool of 4 normal breast samples
a was calculated without IBC samples
b was calculated without IBC and MED samples
